# Supplementary material for: Comparative genomic analysis of Acinetobacter baumannii clinical isolates reveals extensive genomic variation and diverse antibiotic resistance determinants
Source: BMC Genomics. 2014 Dec 22;15(1):1163. doi: 10.1186/1471-2164-15-1163 (PMC4367897; doi:10.1186/1471-2164-15-1163)
Supplement: Supplementary file 1 — Additional file 1: Table S1: Orthologous groups and unique CDS. Detailed information for the A. baumannii pan-genome analysis used in this study. “1” and “0” indicate that the gene is present and absent, respectively, from the individual strain. (XLS 2 MB) [file 12864_2014_6893_MOESM1_ESM.xls]

## Sheet: pangenome
BJ1	BJ2	BJ3	BJ4	BJ5	BJ6	BJ7	BJ8	1656_2	AB0057	AB307_0294	ACICU	ATCC_17978	AYE	BJAB07104	BJAB0715	BJAB0868	D1279779	MDR_TJ	MDR_ZJ06	SDF	TCDC_AB0715	TYTH_1	ZW85_1	Gene annotation
1	0	0	1	1	0	0	0	0	1	0	0	1	0	0	0	0	0	0	0	1	1	0	0	putative transposase
1	1	0	0	1	1	1	1	0	1	0	0	0	1	0	0	1	0	1	0	0	1	1	0	transposase, TnpA family
1	1	1	1	1	1	1	1	1	1	1	1	1	1	1	1	1	1	1	1	0	1	1	1	methylmalonate-semialdehyde dehydrogenase (MmsA-like)
1	1	1	1	1	1	1	1	1	1	1	1	1	1	1	1	1	1	1	1	0	1	1	1	putative cold-shock protein
1	1	1	1	1	1	1	1	0	1	1	1	1	1	1	1	1	1	1	1	0	1	1	1	hypothetical protein
1	1	1	1	1	1	1	1	1	1	1	1	1	1	1	1	1	1	1	1	0	1	1	1	pyrroline-5-carboxylate reductase
1	1	1	1	1	1	1	1	1	1	1	1	0	1	1	1	1	1	1	1	0	0	1	0	hypothetical protein
1	1	1	1	1	1	1	1	1	1	1	1	1	1	1	1	1	1	1	1	0	1	1	1	hypothetical protein
1	1	1	1	1	1	1	1	1	1	1	1	0	1	1	1	1	1	1	1	0	1	1	1	hypothetical protein
1	1	1	1	1	1	1	1	1	1	0	1	1	1	1	1	1	1	1	1	0	1	1	1	phage putative head morphogenesis protein, SPP1 gp7
1	1	1	1	1	1	1	1	1	1	1	1	1	1	1	1	1	1	1	1	0	1	1	1	major facilitator superfamily permease
1	1	1	1	1	1	1	1	1	1	1	1	1	1	1	1	1	1	1	1	0	1	1	1	HxlR-like helix-turn-helix family protein
1	1	1	1	1	1	1	1	1	1	1	1	1	1	1	1	1	1	1	1	0	1	1	1	hypothetical protein
1	0	0	0	0	0	0	0	0	0	0	0	0	0	0	0	0	0	0	0	0	0	0	0	Omega-amino acid--pyruvate aminotransferase (EC 2.6.1.18)
1	1	1	1	1	1	1	1	1	1	0	1	0	0	1	1	1	1	1	1	0	0	1	0	hypothetical protein
1	1	1	1	1	1	1	1	1	1	1	1	1	1	1	1	1	1	1	1	0	1	1	1	hypothetical protein
1	1	1	1	1	1	1	1	1	1	1	1	1	1	1	1	1	1	1	1	0	1	1	1	hypothetical protein
1	1	1	1	1	1	1	1	1	1	1	1	1	1	1	1	1	1	1	1	1	1	1	1	cysteinyl-tRNA synthetase
1	1	1	1	1	1	1	1	1	1	1	1	1	1	1	1	1	1	1	1	1	1	1	1	sugar phosphate isomerase
1	1	1	1	1	1	1	1	1	1	1	1	1	1	1	1	1	1	1	1	1	1	1	1	low specificity phosphatase
1	1	1	1	1	1	1	1	1	1	1	1	1	1	1	1	1	1	1	1	1	1	1	1	hypothetical protein
1	1	1	1	1	1	1	1	1	1	1	1	1	1	1	1	1	1	1	1	1	1	1	1	hypothetical protein
1	1	1	1	1	1	1	1	1	1	1	1	1	1	1	1	1	1	1	1	1	1	1	1	lipopolysaccharide ABC transporter ATP-binding protein LptB
1	1	1	1	1	1	1	1	1	1	1	1	1	1	1	1	1	1	1	1	1	1	1	1	outer membrane efflux protein, type I secretion protein
1	1	1	1	1	1	1	1	1	1	1	1	0	1	1	1	1	0	1	1	0	1	1	1	Chaperone protein mrkB precursor
1	1	1	1	1	1	1	1	1	1	1	1	1	1	1	1	1	1	1	1	1	1	1	1	protein secretion efflux system ABC transporter ATP-binding/membrane protein
1	1	1	1	1	1	1	1	1	1	1	1	1	1	1	1	1	1	1	1	1	1	1	1	putative protein secretion efflux system, membrane fusion protein
1	1	1	1	1	1	1	1	1	1	1	1	1	1	1	1	1	1	1	1	1	1	1	1	thymidylate synthase
1	1	1	1	1	1	1	1	1	1	1	1	1	1	1	1	1	1	1	1	1	1	1	1	chloramphenicol acetyltransferase
1	1	1	1	1	1	1	1	1	1	1	1	1	1	1	1	1	1	1	1	1	1	1	1	universal stress protein UspA
1	1	1	1	1	1	1	1	1	1	1	1	1	1	1	1	1	1	1	1	1	1	1	1	O-methyltransferase
1	1	1	1	1	1	1	1	1	1	1	1	1	1	1	1	1	1	1	1	1	1	1	1	peptidase M15 family protein
1	1	1	1	1	1	1	1	1	1	1	1	1	1	1	1	1	1	1	1	1	1	1	1	7-Fe ferredoxin
1	1	1	1	1	1	1	1	1	1	1	1	1	1	1	1	1	1	1	1	1	1	1	1	GCN5-related N-acetyltransferase
1	1	1	1	1	1	1	1	1	1	1	1	1	1	1	1	1	1	1	1	1	1	1	1	DNA mismatch repair protein
1	1	1	1	1	1	1	1	1	1	1	1	0	1	1	1	1	0	1	1	0	1	1	1	outer membrane usher protein precursor
1	1	1	0	1	1	1	1	1	0	0	1	0	0	1	0	1	0	0	0	0	0	0	0	hypothetical protein
1	1	1	1	1	1	1	1	1	1	1	1	0	1	1	1	1	0	1	1	0	1	1	1	transcriptional regulator, AsnC family
1	1	1	0	1	1	1	1	0	0	0	0	0	0	1	1	1	0	0	0	0	0	0	0	hypothetical protein
1	1	1	1	1	1	1	1	1	1	1	1	1	1	1	1	1	1	1	1	0	1	1	1	hypothetical protein
1	1	1	1	1	1	1	1	1	1	1	1	1	1	1	1	1	1	1	1	0	1	1	1	cyclic diguanylate phosphodiesterase domain protein
1	1	1	1	1	1	1	1	1	1	1	1	1	1	1	1	1	1	1	1	0	1	1	1	lauroyl/myristoyl acyltransferase
1	1	1	1	1	1	1	1	1	1	1	1	1	1	1	1	1	1	1	1	0	1	1	1	TetR family transcriptional regulator
1	1	1	1	1	1	1	1	1	1	1	1	1	1	1	1	1	1	1	1	0	1	1	1	major facilitator superfamily permease
1	1	1	1	1	1	1	1	1	1	1	1	1	1	1	1	1	1	1	1	0	1	1	1	hypothetical protein
1	1	1	1	1	1	1	1	1	0	0	1	1	0	1	1	1	1	1	1	0	1	1	1	GTP cyclohydrolase I PLUS perhaps regulatory protein
1	1	1	1	1	1	1	1	1	1	1	1	0	1	1	1	1	0	1	1	0	1	1	1	fimbria adhesin protein
1	1	1	1	1	1	1	1	1	1	1	1	1	1	1	1	1	1	1	1	0	1	1	1	hypothetical protein
1	1	1	1	1	1	1	1	1	1	1	1	1	1	1	1	1	1	1	1	1	1	1	1	hydroxyacyl-CoA dehydrogenase
1	1	0	1	1	1	1	0	0	1	1	0	0	1	1	1	1	1	0	1	0	0	0	0	conserved hypothetical protein
1	1	1	0	1	0	0	1	1	1	1	1	1	1	1	1	1	1	1	1	0	1	1	1	hypothetical protein
1	1	1	1	1	1	1	1	1	1	1	1	1	1	1	1	1	1	1	1	1	1	1	1	GCN5-related N-acetyltransferase
1	1	1	1	1	1	1	1	1	0	0	1	1	0	1	0	1	0	1	1	0	1	1	0	haloacid dehalogenase superfamily protein
1	1	1	1	1	1	1	1	1	1	1	1	1	1	1	1	1	1	1	1	1	1	1	1	beta-lactamase
1	1	1	1	1	1	1	1	1	1	1	1	0	1	1	0	1	0	1	1	1	1	1	0	Rhs element Vgr protein
1	1	1	0	1	1	1	1	1	0	0	1	0	0	1	0	1	0	1	1	0	1	1	0	Rhs family protein
1	1	1	0	1	1	1	1	1	1	1	1	0	1	1	0	1	0	1	1	0	1	1	0	hypothetical protein
1	1	1	0	1	1	1	1	1	0	0	1	0	0	1	1	1	1	1	1	0	1	1	0	hypothetical protein
1	1	1	1	1	1	1	1	1	1	1	1	1	1	1	1	1	1	1	1	0	1	1	1	hypothetical protein
1	1	1	1	1	1	1	1	1	1	1	1	1	1	1	1	1	1	1	1	0	1	1	1	hypothetical protein
1	1	1	0	1	1	1	1	0	0	0	0	0	0	0	0	1	0	0	1	0	0	0	0	hypothetical protein
1	1	1	1	1	1	1	1	1	1	1	1	1	1	1	1	1	1	1	1	1	1	1	1	transporter, branched chain amino acid:cation symporter family protein
1	1	1	1	1	1	1	1	1	1	1	1	1	1	1	1	1	1	1	1	1	1	1	1	LamB/YcsF family protein
1	1	1	1	1	1	1	1	1	1	1	1	1	1	1	1	1	1	1	1	1	1	1	1	hypothetical protein
1	1	1	1	1	1	1	1	1	1	1	1	1	1	1	1	1	1	1	1	1	1	1	1	allophanate hydrolase subunit 1 and 2
1	1	1	1	1	1	1	1	1	1	1	1	1	1	1	1	1	1	1	1	1	1	1	1	acetyl/propionyl carboxylase subunit alpha
1	1	1	1	1	1	1	1	1	1	1	1	1	1	1	1	1	1	1	1	1	1	1	1	hypothetical protein
1	1	1	0	1	1	1	1	1	1	1	1	0	1	1	1	1	1	1	1	0	1	1	1	hypothetical protein
1	1	1	1	1	1	1	1	1	1	1	1	0	1	1	1	1	1	1	1	0	1	1	1	S-(hydroxymethyl)glutathione dehydrogenase/class III alcohol dehydrogenase
1	1	1	0	1	1	1	1	1	0	0	1	0	0	1	0	1	0	1	1	0	1	1	1	hypothetical protein
1	1	1	0	1	1	1	1	1	1	1	1	1	1	1	1	1	1	1	1	0	1	1	1	TetR family transcriptional regulator
1	1	1	0	1	1	1	1	1	1	1	1	1	1	1	1	1	1	1	1	0	1	1	1	hypothetical protein
1	1	1	1	1	1	1	1	1	1	1	1	1	1	1	1	1	1	1	1	0	1	1	1	glutathione-dependent formaldehyde dehydrogenase
1	1	1	0	1	1	1	1	1	1	1	1	1	1	1	1	1	1	1	1	0	1	1	1	hypothetical protein
1	1	1	0	1	1	1	1	1	1	1	1	1	1	1	1	1	1	1	1	0	1	1	1	hypothetical protein
1	1	1	0	1	1	1	1	1	1	1	1	1	1	1	1	1	1	1	1	0	1	1	1	urea carboxylase
1	1	1	0	1	1	1	1	1	1	1	1	1	1	1	1	1	1	1	1	0	1	1	1	glutathione-regulated potassium-efflux system ancillary protein kefF
1	1	1	0	1	1	1	1	1	1	1	1	1	1	1	1	1	1	1	1	0	1	1	1	transcriptional regulator
1	1	1	0	1	1	1	1	1	0	0	1	0	0	1	1	1	1	1	1	0	1	1	0	hypothetical protein
1	1	1	1	1	1	1	1	1	1	1	1	0	1	1	1	1	1	1	1	0	1	1	1	hypothetical protein
1	1	1	0	1	1	1	1	1	0	0	0	0	0	0	0	1	0	0	1	0	0	0	0	hypothetical protein
1	1	1	0	1	1	1	1	1	1	1	1	1	0	1	1	1	1	1	1	0	0	1	1	hypothetical protein
1	1	1	0	1	1	1	1	1	1	1	1	1	1	1	1	1	1	1	1	0	1	1	1	transcription regulator
1	1	1	0	1	1	1	1	1	1	1	1	1	1	1	1	1	1	1	1	0	1	1	1	Putative amidase
1	1	1	0	1	1	1	1	1	1	1	1	1	1	1	1	1	1	1	1	0	1	1	1	Putative aliphatic sulfonates-binding protein precursor
1	1	1	0	1	1	1	1	1	1	1	1	1	1	1	1	1	1	1	1	0	1	1	1	nitrate transport ATP-binding protein NrtC
1	1	1	0	1	1	1	1	1	1	1	1	1	1	1	1	1	1	1	1	0	1	1	1	taurine transport system permease tauC
1	1	1	0	1	1	1	1	1	1	1	1	1	1	1	1	1	1	1	1	0	1	1	1	hypothetical protein
1	1	1	1	1	1	1	1	1	1	1	1	1	1	1	1	1	1	1	1	1	1	1	1	transcriptional regulator azlB
1	1	1	1	1	1	1	1	1	1	1	1	1	1	1	1	1	1	1	1	0	1	1	1	hypothetical protein
1	1	1	1	1	1	1	1	1	1	1	1	0	1	1	1	1	1	1	1	0	1	1	1	hypothetical protein
1	1	1	1	1	1	1	1	1	1	1	1	1	1	1	1	1	1	1	1	0	1	1	1	Glutamate/aspartate transport ATP-binding protein gltL
1	1	1	1	1	1	1	1	1	1	1	1	1	1	1	1	1	1	1	1	0	1	1	1	glutamate/aspartate transporter
1	1	1	1	1	1	1	1	1	1	1	1	1	1	1	1	1	1	1	1	0	1	1	1	hypothetical protein
1	1	1	1	1	1	1	1	1	1	1	1	1	1	1	1	1	1	1	1	0	1	1	1	glutamate/aspartate transporter
1	1	1	1	1	1	1	1	1	1	1	1	1	1	1	1	1	1	1	1	1	1	1	1	glutathione S-transferase domain-containing protein
1	1	1	1	1	1	1	1	1	1	1	1	1	1	1	1	1	1	1	1	1	1	1	1	hypothetical protein
1	1	1	1	1	1	1	1	1	0	1	1	1	1	1	1	1	1	1	1	1	1	1	1	putative Acyl-CoA dehydrogenase
1	1	1	1	1	1	1	1	1	1	1	1	1	1	1	1	1	1	1	1	1	1	1	1	hypothetical protein
1	1	1	1	1	1	1	1	1	1	1	1	1	1	1	1	1	1	1	1	1	1	1	1	D-methionine-binding lipoprotein metQ
1	1	1	1	1	1	1	1	1	1	1	1	1	1	1	1	1	1	1	1	1	1	1	1	D-methionine ABC transporter substrate-binding protein
1	1	1	1	1	1	1	1	1	1	1	1	0	1	1	1	1	1	1	1	0	1	1	1	hypothetical protein
1	1	1	1	1	1	1	1	1	1	1	1	1	1	1	1	1	1	1	1	1	1	1	1	D-and L-methionine ABC transporter ATP-binding protein
1	1	1	1	1	1	1	1	1	1	1	1	1	1	1	1	1	1	1	1	1	1	1	1	D-methionine transport system permease metI
1	1	1	1	1	1	1	1	1	1	1	1	1	1	1	1	1	1	1	1	1	1	1	1	GTP-dependent nucleic acid-binding protein EngD
1	1	1	1	1	1	1	1	1	1	1	1	1	1	1	1	1	1	1	1	1	1	1	1	hypothetical protein
1	1	1	1	1	1	1	1	1	1	1	1	1	1	1	1	1	1	1	1	1	1	1	1	cyclic nucleotide-binding domain protein
1	1	1	1	1	1	1	1	1	1	1	1	1	1	1	1	1	1	1	1	1	1	1	1	hypothetical protein
1	1	1	1	1	1	1	1	1	1	1	1	1	1	1	1	1	1	1	1	1	1	1	1	hypothetical protein
1	1	1	1	1	1	1	1	1	1	1	1	1	1	1	1	1	1	1	1	1	1	1	1	AzlC family protein
1	1	1	1	1	1	1	1	1	1	1	1	1	1	1	1	1	1	1	1	1	1	1	1	Branched-chain amino acid transport protein
1	1	1	1	1	1	1	1	1	1	1	1	1	1	1	1	1	1	1	1	1	1	1	1	tautomerase enzyme family protein
1	1	1	0	1	1	1	0	0	0	0	0	0	0	1	1	1	0	0	1	0	0	0	0	DEAD/DEAH box helicase-like protein
1	1	1	1	1	1	1	1	1	1	1	1	0	1	1	1	1	1	1	1	0	1	1	1	hypothetical protein
1	1	1	1	1	1	1	1	1	1	1	1	1	1	1	1	1	1	1	1	1	1	1	1	phosphoribosylglycinamide formyltransferase 2
1	1	1	1	1	1	1	1	1	1	1	1	1	1	1	1	1	1	1	1	1	1	1	1	uridylyltransferase
1	1	1	1	1	1	1	1	1	1	1	1	1	1	1	1	1	1	1	1	1	1	1	1	succinyldiaminopimelate transaminase
1	1	1	1	1	1	1	1	1	1	1	1	1	1	1	1	1	1	1	1	0	1	1	1	Threonine efflux protein
1	1	1	1	1	1	1	1	1	1	1	1	1	1	1	1	1	1	1	1	1	1	1	1	AraC family transcriptional regulator
1	1	1	1	1	1	1	1	1	1	1	1	1	1	1	1	1	1	1	1	1	1	1	1	glutathione peroxidase
1	1	1	1	1	1	1	1	1	1	1	1	1	1	1	1	1	1	1	1	1	1	1	1	hypothetical protein
1	1	1	1	1	1	1	1	1	1	1	1	1	1	1	1	1	1	1	1	1	1	1	1	aminotransferase AlaT
1	1	1	1	1	1	1	1	1	1	1	1	1	1	1	1	1	1	1	1	0	1	1	1	hypothetical protein
1	1	1	1	1	1	1	1	1	1	1	1	1	1	1	1	1	1	1	1	1	1	1	1	glutaminase-asparaginase
1	1	1	1	1	1	1	1	1	1	1	1	0	0	1	1	1	1	1	1	0	1	1	1	Phospholipase D Active site motif family protein
1	1	1	1	1	1	1	1	1	1	1	1	1	1	1	1	1	1	1	1	1	1	1	1	DNA polymerase subunit III alpha
1	1	1	1	1	1	1	1	1	1	1	1	1	1	1	1	1	1	1	1	1	1	0	1	RNA methyltransferase
1	1	1	1	1	1	1	1	1	1	1	1	1	1	1	1	1	1	1	1	1	1	0	1	serine acetyltransferase
1	1	1	1	1	1	1	1	1	1	1	1	1	1	1	1	1	1	1	1	1	1	0	1	hypothetical protein
1	1	1	1	1	1	1	1	1	1	1	1	1	1	1	1	1	1	1	1	1	1	0	1	hypothetical protein
1	1	1	1	1	1	1	1	1	1	1	1	1	1	1	1	1	1	1	1	0	1	0	0	alkyl hydroperoxide reductase subunit, FAD/NAD(P)-binding, detoxification of hydroperoxides
1	1	1	1	1	1	1	1	1	1	1	1	1	1	1	1	1	0	1	1	0	1	0	1	hypothetical protein
1	1	1	1	1	1	1	1	1	1	1	1	1	1	1	1	1	0	1	1	0	1	0	1	chromate transporter
1	1	1	1	1	1	1	1	1	1	1	1	1	1	1	1	1	1	1	1	0	1	0	1	HTH-type transcriptional regulator alsR
1	1	1	1	1	1	1	1	1	1	1	1	1	1	1	1	1	1	1	1	0	1	0	1	arsenical-resistance protein
1	1	1	1	1	1	1	1	1	1	1	1	0	1	1	1	1	1	1	1	0	1	1	1	G:T/U mismatch-specific DNA glycosylase
1	1	1	1	1	1	1	1	1	1	1	1	1	1	1	1	1	1	1	1	0	1	0	1	ArsR
1	1	1	1	1	1	1	1	1	1	1	1	1	1	1	1	1	1	1	1	0	1	0	1	arsenate reductase
1	1	1	1	1	1	1	1	1	1	1	1	0	0	1	0	1	1	1	1	0	1	0	1	protein of hypothetical function DUF1427
1	1	1	1	1	1	1	1	1	1	1	1	1	1	1	1	1	1	1	1	0	1	0	1	amidohydrolase
1	1	1	1	1	1	1	1	1	1	1	1	1	1	1	1	1	1	1	1	0	1	0	1	nicotinamidase-like amidase
1	1	1	1	1	1	1	1	1	1	1	1	1	1	1	1	1	1	1	1	0	1	0	1	transcriptional regulator
1	1	1	1	1	1	1	1	1	1	1	1	1	1	1	1	1	1	1	1	0	1	0	1	transcriptional regulator
1	1	1	1	1	1	1	1	1	1	1	1	1	1	1	1	1	1	1	1	0	1	0	1	putative permease
1	1	1	1	1	1	1	1	1	1	1	1	1	1	1	1	1	1	1	1	0	1	1	1	hydantoin-racemase
1	1	1	1	1	1	1	1	1	1	1	1	1	1	1	1	1	1	1	1	0	1	1	1	alpha-ketoglutarate-dependent taurine dioxygenase
1	1	1	1	1	1	1	1	1	1	1	1	0	1	1	1	1	1	1	1	0	1	1	1	hypothetical protein
1	1	1	1	1	1	1	1	1	1	1	1	1	1	1	1	1	1	1	1	0	1	1	1	ABC taurine transporter permease subunit
1	1	1	1	1	1	1	1	1	1	1	1	1	1	1	1	1	1	1	1	0	1	1	1	taurine ATP-binding transport system component
1	1	1	1	1	1	1	1	1	1	1	1	1	1	1	1	1	1	1	1	0	1	1	1	taurine ABC transporter, periplasmic binding protein
1	0	0	0	0	0	0	0	0	0	0	0	0	0	0	0	0	0	0	0	0	0	0	0	FIG00351138: hypothetical protein
1	1	1	1	1	1	1	1	1	1	1	1	1	1	1	1	1	1	0	1	0	1	1	1	hypothetical protein
1	1	1	1	1	1	1	1	1	1	1	1	1	1	1	1	1	0	1	1	0	1	1	1	major facilitator superfamily permease
1	1	1	1	1	1	1	1	1	1	1	1	1	1	1	1	1	1	1	1	0	1	1	1	putative xenobiotic monooxygenase
1	1	1	1	1	1	1	1	1	1	1	1	1	1	1	1	1	1	1	1	0	1	1	1	acyl-CoA dehydrogenase family protein
1	1	1	1	1	1	1	1	1	1	1	1	1	1	1	1	1	1	1	1	0	1	1	1	hypothetical protein
1	1	1	1	1	1	1	1	1	1	1	1	1	1	1	1	1	1	1	1	0	1	1	1	ubiquinol oxidase subunit I
1	1	1	1	1	1	1	1	1	1	1	1	0	1	1	1	1	1	1	1	0	1	1	1	hypothetical protein
1	1	1	1	1	1	1	1	1	1	1	1	1	1	1	1	1	1	1	1	0	1	1	1	cytochrome d ubiquinol oxidase, subunit II
1	1	1	1	1	1	1	1	1	0	1	1	0	0	1	1	1	1	1	1	0	0	1	1	hypothetical protein
1	1	1	1	1	1	1	1	1	1	1	1	1	1	1	1	1	1	1	1	0	1	1	1	aminotransferase
1	1	1	1	1	1	1	1	1	1	1	1	1	1	1	1	1	1	1	1	0	1	1	1	transcriptional regulator for malonate utilization (LysR family)
1	1	1	0	1	1	1	1	1	0	0	1	1	0	1	0	1	1	1	1	0	1	1	0	Malonate transporter
1	1	1	0	1	1	1	1	1	0	0	1	1	0	1	0	1	1	1	1	0	1	1	0	Malonate transporter
1	1	1	1	1	1	1	1	1	1	1	1	1	1	1	1	1	1	1	1	0	1	1	1	malonate decarboxylase, epsilon subunit
1	1	1	1	1	1	1	1	1	1	1	1	1	1	1	1	1	1	1	1	0	1	1	1	phosphoribosyl-dephospho-CoA transferase
1	1	1	1	1	1	1	1	1	1	1	1	1	1	1	1	1	1	1	1	0	1	1	1	hypothetical protein
1	1	1	1	1	1	1	1	1	1	1	1	1	1	1	1	1	1	1	1	0	1	1	1	malonate decarboxylase beta subunit
1	1	1	1	1	1	1	1	1	1	1	1	0	1	1	1	1	1	1	1	1	1	1	1	Zn-dependent dipeptidase
1	1	1	1	1	1	1	1	1	1	1	1	1	1	1	1	1	1	1	1	0	0	1	1	malonate decarboxylase delta subunit
1	1	1	1	1	1	1	1	1	1	1	1	1	1	1	1	1	1	1	1	0	1	1	1	triphosphoribosyl-dephospho-CoA synthase
1	1	1	1	1	1	1	1	1	1	1	1	1	1	1	1	1	1	1	1	0	1	1	1	malonate decarboxylase, alpha subunit
1	1	1	0	1	1	1	1	1	0	1	0	0	0	1	1	1	0	0	1	0	0	0	0	conserve hypothetical protein
1	1	1	1	1	1	1	1	1	1	1	1	1	1	1	1	1	1	1	1	1	1	1	1	hypothetical protein
1	1	1	1	1	1	1	1	1	1	1	1	1	1	1	1	1	1	1	1	1	1	1	1	acetyltransferase
1	1	1	1	1	1	1	1	1	1	1	1	1	1	1	1	1	1	1	1	0	1	1	1	Negative transcriptional regulator
1	1	1	1	1	1	1	1	1	1	1	1	1	0	1	1	1	1	1	1	1	1	1	1	transcriptional regulator
1	1	1	1	1	1	1	1	1	1	1	1	1	1	1	1	1	1	1	1	1	1	1	1	LrgB family protein
1	1	1	1	1	1	1	1	1	1	1	1	1	1	1	1	1	1	1	1	1	1	1	1	LrgA family protein
1	1	1	1	1	1	1	1	1	1	1	1	0	1	1	1	1	1	1	1	1	1	1	1	pyrroloquinoline quinone biosynthesis protein PqqE
1	1	1	1	1	1	1	1	1	1	1	1	1	1	1	1	1	1	1	1	1	1	1	1	LysR family transcriptional regulator
1	1	1	1	1	1	1	1	1	1	1	1	1	1	1	1	1	1	1	1	0	1	1	1	glutathione S-transferase
1	1	1	1	1	1	1	1	1	1	1	1	1	1	1	1	1	1	1	1	0	1	1	1	glutathione S-transferase
1	1	1	1	1	1	1	1	1	1	1	1	1	1	1	1	1	1	1	1	0	1	1	1	LysR family transcriptional regulator
1	1	1	1	1	1	1	1	1	1	1	1	1	1	1	1	1	1	1	1	0	1	1	1	short chain dehydrogenase
1	1	1	1	1	1	1	1	1	1	1	1	1	1	1	1	1	1	1	1	0	1	1	1	rhodanese domain-containing protein
1	1	1	1	1	1	1	1	1	1	1	1	1	1	1	1	1	1	1	1	0	1	1	1	Serine acetyltransferase, plasmid(SAT)
1	1	1	1	1	1	1	1	1	1	1	1	1	1	1	1	1	1	1	1	0	1	1	1	hypothetical protein
1	1	1	1	1	1	1	1	1	1	1	1	1	1	1	1	1	1	1	1	0	1	1	1	selenocysteine lyase
1	1	1	1	1	1	1	1	1	1	1	1	1	1	1	1	1	1	1	1	0	1	1	1	hypothetical protein
1	1	1	1	1	1	1	1	1	1	1	1	0	1	1	1	1	1	1	1	1	1	1	1	coenzyme PQQ synthesis protein D
1	1	1	1	1	1	1	1	1	1	1	1	1	1	1	1	1	1	1	1	0	1	1	1	transcriptional regulator
1	1	1	0	1	1	1	1	1	0	0	0	0	0	1	0	1	1	0	1	0	0	0	0	hypothetical protein
1	1	1	1	1	1	1	1	1	1	1	1	1	1	1	1	1	1	1	1	0	1	1	1	ABC transporter, periplasmic binding protein
1	1	1	1	1	1	1	1	1	1	1	1	1	1	1	1	1	1	1	1	0	1	1	1	ArtI protein
1	1	1	1	1	1	1	1	1	1	1	1	1	1	1	1	1	1	1	1	0	1	1	1	ectoine/hydroxyectoine ABC transporter, ATP-binding protein
1	1	1	1	1	1	1	1	1	1	1	1	1	1	1	1	1	1	1	1	0	1	1	1	amino acid ABC transporter permease
1	1	1	1	1	1	1	1	1	1	1	1	1	1	1	1	1	1	1	1	0	1	1	1	ABC-type amino acid transport system, permease component
1	1	1	1	1	1	1	1	1	1	1	1	1	1	1	1	1	1	1	1	0	1	1	1	Gnat family acetyltransferase
1	1	1	1	1	1	1	1	1	1	1	1	1	1	1	1	1	1	1	1	0	1	1	1	hypothetical protein
1	1	1	1	1	1	1	1	1	0	1	1	1	1	1	1	1	1	1	1	0	1	1	1	putative two-component sensor kinase
1	1	1	1	1	1	1	1	1	1	1	1	0	1	1	1	1	1	1	1	1	1	1	1	coenzyme PQQ synthesis protein C
1	1	1	1	1	1	1	1	1	1	1	1	1	1	1	1	1	1	1	1	0	1	1	1	permease, cytosine/purine, uracil, thiamine, allantoin family
1	1	1	1	1	1	1	1	1	1	1	1	1	1	1	1	1	1	1	1	0	1	1	1	proline dehydrogenase transcriptional activator
1	1	1	1	1	1	1	1	1	1	1	1	1	1	1	1	1	1	1	1	0	1	1	1	putative homoserine/homoserine lactone efflux protein
1	1	1	1	1	1	1	1	1	1	1	1	1	1	1	1	1	1	1	1	0	1	1	1	component of DNA polymerase V
1	1	1	1	1	1	1	1	1	1	1	1	1	0	1	1	1	1	1	1	0	1	0	1	hypothetical protein
1	1	1	0	1	1	1	1	0	1	0	1	1	0	1	0	1	0	1	1	0	0	1	1	hypothetical protein
1	1	1	1	1	1	1	1	1	1	1	1	0	1	1	1	1	0	1	1	0	1	1	1	hypothetical protein
1	1	1	1	1	1	1	1	1	0	1	1	1	1	1	1	1	1	1	1	0	1	1	1	short chain dehydrogenase family protein
1	1	1	1	1	1	1	1	1	1	1	1	1	1	1	1	1	1	1	1	0	1	1	1	catalase
1	1	1	1	1	1	1	1	1	1	1	1	1	1	1	1	1	1	1	1	0	1	1	1	hypothetical protein
1	1	1	1	1	1	1	1	1	1	1	1	0	1	1	1	1	1	1	1	1	1	1	1	pyrroloquinoline quinone biosynthesis protein PqqB
1	1	1	1	1	1	1	1	1	1	1	1	1	1	1	1	1	1	1	1	0	1	1	1	competence/damage-inducible protein CinA
1	1	1	1	1	1	1	1	1	1	1	1	1	1	1	1	1	1	1	1	0	1	1	1	hypothetical protein
1	1	1	1	1	1	1	1	1	1	1	1	1	1	1	1	1	1	1	1	0	1	1	1	hypothetical protein
1	1	1	1	1	1	1	1	1	1	1	1	1	1	1	1	1	0	1	1	0	1	1	1	hypothetical protein
1	1	1	1	1	1	1	1	1	1	1	1	1	1	1	1	1	1	1	1	0	1	1	1	hypothetical protein
1	1	1	1	1	1	1	1	1	1	1	1	1	1	1	1	1	1	1	1	0	0	1	1	hypothetical protein
1	1	1	1	1	1	1	1	1	1	1	1	1	1	1	1	1	1	1	1	0	1	1	1	hypothetical protein
1	1	1	1	1	1	1	1	1	1	1	1	1	1	1	1	1	1	1	1	0	1	1	1	transcriptional regulator
1	1	1	1	1	1	1	1	1	1	1	1	1	1	1	1	1	1	1	1	0	1	1	1	lysophospholipase L1
1	1	1	1	1	1	1	1	1	1	1	1	1	1	1	1	1	1	1	1	0	1	1	1	putative protein (DcaP-like)
1	1	1	0	1	1	1	0	0	0	0	0	0	0	1	1	1	0	0	0	0	0	0	0	hypothetical protein
1	1	1	1	1	1	0	1	0	0	0	0	0	1	0	1	1	1	0	1	1	0	0	0	coenzyme PQQ synthesis protein A (Coenzyme PQQ synthesis protein IV)
1	1	1	1	1	1	1	1	1	1	1	1	1	1	1	1	1	1	1	1	0	1	1	1	putative SAM-dependent methyltransferase
1	1	1	1	1	1	1	1	1	1	1	1	1	1	1	1	1	1	1	1	0	1	1	1	acyl-CoA synthetase /AMP-acid ligase II
1	1	1	1	1	1	1	1	1	1	1	1	1	1	1	1	1	1	1	1	0	1	1	1	transcriptional regulator
1	1	1	1	1	1	1	1	1	1	1	1	1	1	1	1	1	1	1	1	0	1	1	1	acyl-CoA dehydrogenase
1	1	1	1	1	1	1	1	1	1	1	1	1	1	1	1	1	1	1	1	0	1	1	1	Acetyl-CoA carboxylase, carboxyltransferase component (subunits alpha and beta)
1	1	1	1	1	1	1	1	1	1	1	1	1	1	1	1	1	1	1	1	0	1	1	1	3-methylglutaconyl-CoA hydratase
1	1	1	1	1	1	1	1	1	1	1	1	1	1	1	1	1	1	1	1	0	1	1	1	methylcrotonoyl-Coenzyme A carboxylase 1
1	1	1	1	1	1	1	1	1	1	1	1	1	1	1	1	1	1	1	1	0	1	1	1	hypothetical protein
1	1	1	1	1	1	1	1	1	1	1	1	1	1	1	1	1	1	1	1	0	1	1	1	carbonate dehydratase
1	1	1	1	1	1	1	1	1	1	1	1	1	1	1	1	1	1	1	1	0	1	1	1	indolepyruvate ferredoxin oxidoreductase
1	1	1	1	1	1	1	1	1	1	1	1	0	0	1	1	1	1	1	1	1	1	1	1	polyphosphate kinase
1	1	1	1	1	1	1	1	1	1	1	1	1	1	1	1	1	1	1	1	0	1	1	1	hypothetical protein
1	1	1	1	1	1	1	1	1	1	1	1	0	1	1	1	1	0	1	1	0	1	1	1	Acyl-CoA dehydrogenase
1	1	1	1	1	1	1	1	1	1	1	1	0	1	1	1	1	0	1	1	0	1	1	1	hypothetical protein
1	1	1	1	1	1	1	1	1	1	1	1	0	1	1	1	1	0	1	1	0	1	1	1	MFS family transporter
1	1	1	1	1	1	1	1	1	1	1	1	0	1	1	1	1	0	1	1	0	1	1	1	putative catabolism of dicarboxylic acid porin precursor
1	1	1	1	1	1	1	1	1	1	1	1	0	1	1	1	1	0	1	1	0	1	1	1	acyl-CoA-transferase subunit B
1	1	1	1	1	1	1	1	1	1	1	1	0	1	1	1	1	0	1	1	0	1	1	1	acyl-CoA-transferase subunit A
1	1	1	1	1	1	1	1	1	1	1	1	0	1	1	1	1	0	1	1	0	1	1	1	dicarboxylic acid major facilitator family transporter
1	1	1	1	1	1	1	1	1	1	1	1	0	1	1	1	1	0	1	1	0	1	1	1	cyclohexanecarboxyl-CoA dehydrogenase
1	1	1	1	1	1	1	1	1	1	1	1	0	1	1	1	1	0	1	1	0	1	1	1	enoyl-CoA hydratase/carnithine racemase
1	1	1	1	1	1	1	1	1	1	1	1	0	1	1	1	1	1	1	1	1	1	1	1	5'-nucleotidase
1	1	1	1	1	1	1	1	1	1	1	1	0	1	1	1	1	0	1	1	0	1	1	1	DcaC protein
1	1	1	1	1	1	1	1	1	1	1	1	0	1	1	1	1	0	1	1	0	1	1	1	3-hydroxy-acyl-CoA dehydrogenase
1	1	1	1	1	1	1	1	1	1	1	1	0	1	1	1	1	0	1	1	0	1	1	1	beta-ketoadipyl CoA thiolase
1	1	1	1	1	1	1	1	1	1	1	1	0	1	1	1	1	0	1	1	0	1	1	1	IclR helix-turn-helix protein
1	1	1	1	1	1	1	1	1	1	1	1	0	1	1	1	1	0	1	1	0	1	1	1	major facilitator superfamily permease
1	1	1	1	1	1	1	1	1	1	1	1	0	1	1	1	1	0	1	1	0	1	1	1	putative 2-nitropropane dioxygenase
1	1	1	1	1	1	1	1	1	1	1	1	0	1	1	1	1	0	1	1	0	1	1	1	hypothetical protein
1	1	1	1	1	1	1	1	1	1	1	1	0	1	1	1	1	0	1	1	0	1	1	1	transcriptional regulator
1	1	1	1	1	1	1	1	1	1	1	1	0	1	1	1	1	0	1	1	0	1	1	1	L-carnitine dehydrogenase
1	1	1	1	1	1	1	1	1	1	1	1	0	1	1	1	1	0	1	1	0	1	1	1	Acyl-CoA dehydrogenase
1	1	1	1	1	1	1	1	1	1	1	1	0	1	1	1	1	1	1	1	0	1	1	1	Ferric uptake regulation protein (Ferric uptake regulator)
1	1	1	1	1	1	1	1	1	1	1	1	0	1	1	1	1	0	1	1	0	1	1	1	major facilitator superfamily transporter permease
1	1	1	1	1	1	1	1	1	1	1	1	1	1	1	1	1	0	1	1	0	1	1	1	phosphonoacetaldehyde hydrolase
1	1	1	1	1	1	1	1	1	1	1	1	1	1	1	1	1	0	1	1	0	1	1	1	2-aminoethylphosphonate--pyruvate transaminase
1	1	1	1	1	1	1	1	1	1	1	1	1	1	1	1	1	0	1	1	0	1	1	1	FAD dependent oxidoreductase
1	1	1	1	1	1	1	1	1	1	1	1	1	1	1	1	1	0	1	1	0	1	1	1	hypothetical protein
1	1	1	1	1	1	1	1	1	1	1	1	1	1	1	1	1	0	1	1	0	1	1	1	sulfate/thiosulfate import ATP-binding protein cysA
1	1	1	1	1	1	1	1	1	1	1	1	1	1	1	1	1	0	1	1	0	1	1	1	Fe3+ ABC transporter periplasmic protein
1	1	1	1	1	1	1	1	1	1	1	1	1	1	1	1	1	0	1	1	0	1	1	1	GntR family transcriptional regulator
1	1	1	1	1	1	1	1	1	1	1	1	1	1	1	1	1	0	1	1	0	1	1	1	2-polyprenyl-6-methoxyphenol hydroxylase
1	1	1	1	1	1	1	1	1	1	1	1	1	1	1	1	1	0	1	1	0	1	1	1	hypothetical protein
1	1	1	1	1	1	1	1	1	1	1	1	0	1	1	1	1	1	1	1	0	1	1	1	hypothetical protein
1	1	1	1	1	1	1	1	1	1	1	1	1	1	1	1	1	0	1	1	0	1	1	1	NAD(P)H dehydrogenase
1	1	1	1	1	1	1	1	1	1	1	1	1	1	1	1	1	0	1	1	0	1	1	1	hypothetical protein
1	1	1	1	1	1	1	1	1	1	1	1	0	1	1	0	1	0	1	1	0	1	1	1	4-carboxymuconolactone decarboxylase
1	1	1	1	1	1	1	1	1	1	1	1	0	1	1	0	1	0	1	1	0	1	1	1	succinate-semialdehyde dehydrogenase
1	1	1	1	1	1	1	1	1	1	1	1	0	1	1	0	1	0	1	1	0	1	1	1	hypothetical protein
1	1	1	1	1	1	1	1	1	1	1	1	0	1	1	0	1	0	1	1	0	1	1	1	purine-cytosine permease
1	1	1	1	1	1	1	1	1	1	1	1	0	0	1	0	1	0	0	1	0	0	0	1	hypothetical protein
1	1	1	1	1	1	1	1	1	1	1	1	0	1	1	0	1	0	1	1	0	1	1	1	NAD-dependent aldehyde dehydrogenase
1	1	1	1	1	1	1	1	1	1	1	1	0	1	1	0	1	0	1	1	0	1	1	1	coenzyme F420-dependent N5,N10-methylene tetrahydromethanopterin reductase
1	1	1	1	1	1	1	1	1	1	1	1	0	1	1	0	1	0	1	1	0	1	1	1	putative flavin reductase
1	1	1	1	1	1	1	1	1	1	1	1	0	1	1	1	1	1	1	1	0	1	1	1	2,3-dihydroxybenzoate-2,3-dehydrogenase
1	1	1	1	1	1	1	1	1	1	1	1	0	1	1	0	1	0	1	1	0	1	1	1	alpha/beta superfamily hydrolase/acyltransferase
1	1	1	1	1	1	1	1	1	1	1	1	0	1	1	0	1	0	1	1	0	1	1	1	peptide synthase
1	1	1	1	1	1	1	1	1	1	1	1	0	1	1	0	1	0	1	1	0	1	1	1	GntR family transcriptional regulator
1	1	1	1	1	1	1	1	1	1	1	1	0	1	1	0	1	0	1	1	0	1	1	1	hypothetical protein
1	1	1	1	1	1	1	1	1	1	1	1	1	1	1	1	1	0	1	1	0	1	1	1	cytochrome B561
1	1	1	1	1	1	1	1	1	1	1	1	1	1	1	1	1	0	1	1	0	1	1	1	Catalase-like protein
1	1	1	1	1	1	1	1	1	1	1	1	1	1	1	1	1	0	1	1	0	1	1	1	hypothetical protein
1	1	1	1	1	1	1	1	1	1	1	1	1	1	1	1	1	0	1	1	0	1	1	1	Putative transcriptional regulator
1	1	1	1	1	1	1	1	0	0	0	0	0	0	0	1	1	0	0	0	0	0	0	0	hypothetical protein
1	1	1	0	1	1	1	1	1	0	0	1	1	0	1	0	1	0	1	1	0	1	1	0	retron-type reverse transcriptase
1	1	1	1	1	1	1	1	1	1	1	1	0	1	1	1	1	1	1	1	0	1	1	1	molybdenum transport protein ModC
1	1	1	0	1	1	1	1	1	0	0	1	1	0	1	0	1	0	1	1	0	1	1	0	SecC motif-containing protein
1	1	1	0	1	1	1	1	1	0	0	1	1	0	1	0	1	0	1	1	0	1	1	0	hypothetical protein
1	1	1	0	1	1	1	1	1	1	1	1	1	1	1	1	1	1	1	1	0	1	1	1	phenylacetic acid degradation protein PaaD
1	1	1	0	1	1	1	1	1	1	1	1	1	1	1	1	1	1	1	1	0	1	1	1	bacterial transferase hexapeptide repeat protein
1	1	1	0	1	1	1	1	1	1	1	1	1	1	1	1	1	1	1	1	0	1	1	1	phenylacetic acid degradation operon negative regulatory protein
1	1	1	0	1	1	1	1	1	1	1	1	1	1	1	1	1	1	1	1	0	1	1	1	coenzyme F390 synthetase
1	1	1	0	1	1	1	1	1	1	1	1	1	1	1	1	1	1	1	1	0	1	1	1	beta-ketoadipyl CoA thiolase
1	1	1	0	1	1	1	1	1	1	1	1	1	1	1	1	1	1	1	1	0	1	1	1	hypothetical protein
1	1	1	0	1	1	1	1	1	1	1	1	1	1	1	1	1	1	1	1	0	1	1	1	putative enoyl-CoA hydratase II
1	1	1	0	1	1	1	1	1	1	1	1	1	1	1	1	1	1	1	1	0	1	1	1	enoyl-CoA hydratase/isomerase
1	1	1	1	1	1	1	1	1	1	1	1	0	1	1	1	1	1	1	1	0	1	1	1	hypothetical protein
1	1	1	0	1	1	1	1	1	1	1	1	1	1	1	1	1	1	1	1	0	1	1	1	flavodoxin reductase (ferredoxin-NADPH reductase) family protein 1
1	1	1	0	1	1	1	1	1	1	1	1	1	1	1	1	1	1	1	1	0	1	1	1	phenylacetate-CoA oxygenase PaaJ subunit
1	1	1	0	1	1	1	1	1	1	1	1	1	1	1	1	1	1	1	1	0	1	1	1	hypothetical protein
1	1	1	0	1	1	1	1	1	1	1	1	1	1	1	1	1	1	1	1	0	1	1	1	phenylacetic acid degradation B
1	1	1	0	1	1	1	1	1	1	1	1	1	1	1	1	1	1	1	1	0	1	1	1	phenylacetic acid degradation protein paaA
1	1	1	0	1	1	1	1	1	1	1	1	1	1	1	1	1	1	1	1	0	1	1	1	aldehyde dehydrogenase
1	1	1	0	1	1	1	1	1	1	1	1	1	1	1	1	1	1	1	1	0	1	1	1	L-serine deaminase
1	1	1	0	1	1	1	1	1	1	1	1	1	1	1	1	1	1	1	1	0	1	1	1	amino acid transporter
1	1	1	0	1	1	1	1	1	1	1	1	1	1	1	1	1	1	1	1	0	1	1	1	NAD-dependent aldehyde dehydrogenase
1	1	1	0	1	1	1	1	1	1	1	1	1	1	1	1	1	1	1	1	0	1	1	1	major facilitator superfamily permease
1	1	1	1	1	1	1	1	1	1	1	1	0	1	1	1	1	1	1	1	0	1	1	1	hypothetical protein
1	1	1	0	1	1	1	1	1	1	1	1	1	1	1	1	1	1	1	1	0	1	0	1	AdaA
1	1	1	0	1	1	1	1	1	1	1	1	1	1	1	1	1	1	1	1	0	1	0	1	pyridine nucleotide-disulfide oxidoreductase
1	1	1	0	1	1	1	1	1	1	0	1	1	1	1	1	1	1	1	1	0	1	0	1	2Fe-2S iron-sulfur cluster binding domain protein
1	1	1	0	1	1	1	1	1	1	1	1	1	1	1	1	1	1	1	1	0	1	0	1	glycine oxidase ThiO
1	1	1	0	1	1	1	1	1	1	1	1	1	1	1	1	1	1	1	1	0	1	0	1	proline racemase
1	1	1	0	1	1	1	1	1	0	1	1	1	1	1	1	1	1	1	1	0	1	0	1	transcriptional regulator
1	1	1	0	1	1	1	1	1	1	1	1	1	1	1	1	1	1	1	1	0	1	0	1	permease of the drug/metabolite transporter (DMT) superfamily
1	1	1	0	1	1	1	1	1	1	1	1	1	1	1	1	1	1	1	1	0	1	0	1	dihydrodipicolinate synthetase
1	1	1	0	1	1	1	1	1	1	1	1	1	1	1	1	1	1	1	1	0	1	1	1	hypothetical protein
1	1	1	0	1	1	1	1	1	1	1	1	1	1	1	1	1	1	1	1	0	1	0	1	transcriptional regulator SoxR
1	1	1	1	1	1	1	1	1	1	1	1	0	1	1	1	1	1	1	1	0	1	1	1	molybdenum-binding protein
1	1	0	0	1	1	1	1	1	0	1	0	0	1	1	1	0	1	1	1	0	1	1	0	hypothetical protein
1	1	0	0	1	1	1	1	1	0	0	0	0	1	1	1	0	1	1	1	0	1	1	0	hypothetical protein
1	1	1	0	1	1	1	1	1	1	0	0	0	1	1	1	1	1	1	1	0	1	1	0	putative transcriptional regulator
1	1	1	0	1	1	1	1	0	1	0	0	0	1	1	1	1	0	1	1	0	1	1	0	hypothetical protein
1	1	1	0	1	1	1	1	1	1	1	1	0	1	1	1	1	1	1	1	1	1	1	1	hypothetical protein
1	1	1	0	1	1	1	1	1	1	1	1	1	1	1	1	1	0	1	1	1	1	1	0	hypothetical protein
1	1	0	0	1	1	1	1	1	0	0	1	1	0	1	1	0	0	1	1	1	1	1	0	putative tail fiber
1	1	0	0	1	1	1	1	1	0	0	0	0	0	1	1	0	0	1	1	0	1	1	1	hypothetical protein
1	1	0	0	1	1	1	1	1	0	0	0	0	0	1	1	0	0	1	1	0	1	1	1	SH3 type 3 domain-containing protein
1	1	0	0	1	1	1	1	1	0	0	0	0	0	1	1	0	0	1	1	0	1	1	1	hypothetical protein
1	1	1	0	1	1	1	0	0	0	0	0	0	0	1	1	1	0	0	0	0	0	0	0	hypothetical protein
1	1	1	1	1	1	1	1	1	1	1	1	0	1	1	1	1	1	1	1	1	1	1	1	anthranilate 1,2-dioxygenase, large subunit
1	1	0	0	1	1	1	1	1	1	0	1	1	1	1	1	0	0	1	1	0	1	1	1	hypothetical protein
1	1	0	0	1	1	1	1	1	0	0	1	0	0	1	1	0	0	1	1	0	1	1	0	hypothetical protein
1	1	0	0	1	1	1	1	1	0	0	1	0	0	1	1	0	0	1	1	0	1	1	0	hypothetical protein
1	1	0	0	1	1	1	1	1	0	0	1	0	0	1	1	0	0	1	1	0	1	1	0	hypothetical protein
1	1	0	0	1	1	1	1	1	0	0	1	0	0	1	1	0	0	1	1	0	1	1	0	hypothetical protein
1	1	0	0	1	1	1	1	1	0	0	1	0	0	1	1	0	0	1	1	0	1	1	0	glutamate 5-kinase
1	1	1	0	1	1	1	1	1	1	0	1	0	1	1	1	1	0	1	1	0	1	1	1	hypothetical protein
1	1	1	0	1	1	1	1	1	1	0	1	0	1	1	1	1	0	1	1	0	1	1	0	hypothetical protein
1	1	0	0	1	1	1	1	1	0	1	1	0	0	1	1	0	0	1	1	0	1	1	1	hypothetical protein
1	1	0	0	1	1	1	1	1	0	1	1	0	0	1	1	0	0	1	1	0	1	1	1	hypothetical protein
1	1	1	1	1	1	1	1	1	1	1	1	0	1	1	1	1	1	1	1	1	1	1	1	hypothetical protein
1	1	1	0	1	1	1	1	1	1	1	1	0	0	1	1	1	0	1	1	0	1	1	1	hypothetical protein
1	1	1	0	1	1	1	1	1	1	1	1	0	0	1	1	1	0	1	1	0	1	1	1	hypothetical protein
1	1	1	0	1	1	1	1	1	1	1	1	0	0	1	1	1	0	1	1	0	1	1	1	hypothetical protein
1	1	1	0	1	1	1	1	1	1	1	1	0	0	1	1	1	0	1	1	0	1	0	1	phage protein F-like protein
1	1	1	1	1	1	1	1	1	1	1	1	0	1	1	1	1	0	1	1	0	1	0	1	hypothetical protein
1	1	1	0	1	1	1	1	1	1	1	1	0	1	1	1	1	0	1	1	1	1	0	1	PBSX family phage terminase, large subunit
1	1	1	0	1	1	1	1	1	1	1	1	0	1	1	1	1	0	1	1	0	1	0	1	phage protein
1	1	1	0	1	1	1	1	1	1	1	1	0	1	1	1	1	0	1	1	0	1	0	1	hypothetical protein
1	1	0	0	1	0	0	1	1	1	0	1	0	0	1	1	0	1	1	1	0	1	1	1	hypothetical protein
1	1	0	0	1	1	1	1	1	1	0	1	0	0	1	1	0	1	1	1	0	1	1	1	hypothetical protein
1	1	1	1	1	1	1	1	1	1	1	1	1	1	1	1	1	1	1	1	1	1	1	1	anthranilate dioxygenase reductase
1	1	0	0	1	1	1	1	0	0	0	1	0	0	0	0	0	0	1	1	0	1	1	1	hypothetical protein
1	1	0	0	1	1	1	1	0	1	0	1	0	0	1	1	0	0	1	1	0	1	1	1	hypothetical protein
1	1	0	0	1	1	1	1	1	0	0	1	0	0	1	1	0	0	1	1	0	1	1	0	hypothetical protein
1	1	0	0	1	1	1	1	1	0	1	1	0	0	1	1	0	0	1	1	0	1	1	0	Lipoprotein, putative
1	1	0	0	1	1	1	1	1	1	1	1	0	0	1	1	0	0	1	1	1	1	1	1	hypothetical protein
1	1	0	0	1	1	1	1	1	1	0	1	0	0	1	1	0	1	1	1	0	1	1	1	hypothetical protein
1	1	0	0	1	1	1	1	1	1	0	1	0	0	1	1	0	1	1	1	0	1	1	1	hypothetical protein
1	1	0	0	1	1	1	0	1	0	0	1	1	0	1	1	0	1	1	1	1	1	1	1	hypothetical protein
1	1	0	0	1	1	1	0	1	0	0	1	1	0	1	1	0	1	1	1	1	1	1	0	hypothetical protein
1	1	0	0	1	1	1	1	1	0	0	1	0	0	1	1	0	0	1	1	0	1	1	0	hypothetical protein
1	1	1	1	1	1	1	1	1	1	1	1	1	1	1	1	1	1	1	1	0	1	1	1	AraC-type DNA-binding domain-containing protein
1	1	0	0	1	1	1	1	1	0	0	1	0	0	1	1	0	1	1	1	0	1	1	0	hypothetical protein
1	1	0	0	1	1	1	1	1	0	0	1	0	0	1	1	0	1	1	1	0	1	1	0	Bacteriophage replication protein O
1	1	0	1	1	1	1	1	1	0	0	1	0	0	1	1	0	1	1	1	0	0	1	0	hypothetical protein
1	1	0	1	1	1	1	1	1	0	0	1	0	0	1	1	0	1	1	1	0	1	1	0	hypothetical protein
1	1	0	1	1	1	1	1	1	0	0	1	0	0	1	1	0	1	1	1	0	1	1	0	hypothetical protein
1	1	0	1	1	1	1	1	1	0	0	1	0	1	1	1	0	0	0	1	0	1	0	0	hypothetical protein
1	1	0	1	1	1	1	1	1	0	0	1	0	1	1	1	0	0	1	1	1	1	1	0	putative transcriptional regulator
1	1	1	0	1	1	1	1	1	1	0	1	0	1	1	1	1	0	1	1	0	1	1	0	hypothetical protein
1	1	0	0	1	1	1	1	1	0	0	1	0	0	1	1	0	1	1	1	0	1	1	0	hypothetical protein
1	1	0	0	1	1	1	1	1	0	0	1	0	0	1	1	0	1	1	1	0	1	1	0	hypothetical protein
1	1	1	1	1	1	1	1	1	1	1	1	1	1	1	1	1	1	1	1	0	1	1	1	putative signal peptide protein
1	1	0	0	1	1	1	1	1	0	0	1	0	0	1	1	0	0	1	1	0	1	1	0	hypothetical protein
1	1	0	0	1	1	1	1	1	0	0	1	0	0	1	1	0	0	1	1	0	1	1	0	hypothetical protein
1	0	0	0	1	1	1	1	1	0	0	1	0	0	1	1	0	0	1	1	0	1	1	0	hypothetical protein
1	1	0	0	1	1	1	1	1	0	0	1	0	0	1	1	0	1	1	1	0	1	1	0	hypothetical protein
1	1	0	0	1	1	1	1	1	0	0	1	0	0	1	1	0	0	1	1	0	0	1	0	hypothetical protein
1	1	0	0	1	1	1	1	1	0	0	1	0	0	1	1	0	0	1	1	0	1	1	0	hypothetical protein
1	1	0	0	1	1	1	1	1	0	0	1	1	0	1	1	0	1	1	1	1	1	1	1	hypothetical protein
1	1	0	0	1	1	1	1	1	0	0	1	1	0	1	1	0	1	1	1	0	1	1	0	hypothetical protein
1	1	0	0	1	1	1	1	1	0	1	1	0	0	1	1	0	0	1	1	1	1	1	1	hypothetical protein
1	1	0	0	1	1	1	1	1	0	0	1	0	1	1	1	0	1	1	1	0	1	1	1	hypothetical protein
1	1	1	1	1	1	1	1	1	1	1	1	1	1	1	1	1	1	1	1	0	1	1	1	hypothetical protein
1	1	1	0	1	1	1	0	0	0	0	0	0	0	1	0	1	0	1	0	0	1	1	0	integrase
1	1	1	0	1	1	1	0	0	0	0	0	1	0	1	0	1	0	1	0	1	1	1	0	hypothetical protein
1	1	1	0	1	1	1	0	0	0	0	0	0	0	1	1	1	0	0	0	0	0	0	0	hypothetical protein
1	1	1	0	1	1	1	0	0	0	0	0	1	0	1	1	1	0	1	0	0	1	1	0	hypothetical protein
1	1	1	0	1	1	1	0	0	0	0	0	1	0	1	1	1	0	1	0	0	1	1	0	phage-related lysozyme
1	1	1	0	1	1	1	0	0	0	0	0	0	0	1	1	1	0	1	0	0	1	1	0	hypothetical protein
1	1	1	0	1	0	0	0	0	0	0	0	0	0	1	0	1	0	1	1	0	1	1	0	hypothetical protein
1	1	1	0	1	1	1	0	0	0	0	0	0	0	1	0	1	0	1	1	0	1	1	0	hypothetical protein
1	1	1	0	1	1	1	0	0	0	0	0	0	0	1	0	1	0	1	0	0	1	1	0	hypothetical protein
1	1	1	0	1	1	1	0	0	0	0	0	0	0	1	0	1	0	1	0	0	0	1	0	hypothetical protein
1	1	1	1	1	1	1	1	1	1	1	1	1	1	1	1	1	1	1	1	0	1	1	1	hypothetical protein
1	1	1	0	1	1	1	0	0	0	0	0	0	0	1	0	1	0	1	0	0	1	1	0	hypothetical protein
1	1	1	0	1	1	1	0	0	0	0	0	0	0	1	0	1	0	1	0	0	1	1	0	hypothetical protein
1	1	1	0	1	1	1	0	0	0	0	0	0	0	1	0	1	0	1	0	0	1	1	0	hypothetical protein
1	1	1	0	1	1	1	0	0	0	0	0	0	0	1	0	1	0	1	0	0	1	1	0	hypothetical protein
1	1	1	0	1	1	1	0	0	0	0	0	1	0	1	0	1	0	1	0	0	1	1	0	hypothetical protein
1	1	1	0	1	1	1	0	0	0	0	0	1	0	1	0	1	0	1	0	0	0	1	0	hypothetical protein
1	1	1	0	1	1	1	0	0	0	0	0	1	0	1	0	1	0	1	0	0	0	1	0	hypothetical protein
1	1	1	0	1	1	1	0	0	0	0	0	1	0	1	0	1	0	1	0	0	0	1	0	hypothetical protein
1	1	1	0	1	1	1	0	0	0	0	0	0	0	1	0	1	0	1	0	0	0	1	0	hypothetical protein
1	1	1	0	1	1	1	0	0	0	0	0	1	0	1	0	1	0	1	0	0	0	1	0	hypothetical protein
1	1	1	1	1	1	1	1	1	1	1	1	1	1	1	1	1	1	1	1	0	1	1	1	short chain dehydrogenase
1	1	1	0	1	1	1	0	0	0	0	0	1	0	1	0	1	0	1	0	0	0	1	0	hypothetical protein
1	1	1	0	1	1	1	0	0	0	0	0	1	0	1	0	1	0	1	0	0	0	1	0	hypothetical protein
1	1	1	0	1	1	1	0	0	0	0	0	1	0	1	0	1	0	1	0	0	0	1	0	hypothetical protein
1	1	1	0	1	1	1	0	0	0	0	0	0	0	1	0	1	0	1	0	1	1	1	0	hypothetical protein
1	1	1	0	1	1	1	0	0	0	0	0	0	0	1	0	1	0	1	0	0	1	1	0	hypothetical protein
1	1	1	0	1	1	1	0	0	0	0	0	1	0	1	0	1	0	1	0	0	1	1	0	hypothetical protein
1	1	1	0	1	1	1	0	0	0	0	0	0	0	1	0	1	0	1	0	0	0	1	0	hypothetical protein
1	1	1	0	1	1	1	0	0	0	0	0	0	0	1	0	1	0	1	0	0	0	1	0	hypothetical protein
1	1	1	0	1	1	1	0	0	0	0	0	1	0	1	0	1	0	0	0	0	1	0	0	hypothetical protein
1	1	1	0	1	1	1	0	0	0	0	0	1	0	1	0	1	0	1	0	0	1	1	0	hypothetical protein
1	1	1	1	1	1	1	1	1	1	1	1	1	0	1	1	1	1	1	1	0	1	1	1	dienelactone hydrolase
1	1	1	0	1	1	1	0	0	0	0	0	1	0	1	0	1	0	1	0	0	1	1	0	hypothetical protein
1	1	1	0	1	1	1	0	0	0	0	0	1	0	1	0	1	0	1	0	0	0	1	0	hypothetical protein
1	1	1	0	1	1	1	0	0	0	0	0	0	0	1	0	1	0	1	0	0	1	1	0	hypothetical protein
1	1	1	0	1	1	1	0	0	0	0	0	1	0	1	0	1	0	1	0	0	1	1	0	Phage antitermination protein Q
1	1	1	0	1	1	1	0	0	0	0	0	0	0	1	0	1	0	1	0	0	1	1	0	hypothetical protein
1	1	1	0	1	1	1	0	0	0	0	0	0	0	1	0	1	0	1	0	0	1	1	0	hypothetical protein
1	1	1	0	1	1	1	0	0	0	0	0	0	0	1	0	1	0	1	0	0	1	1	0	hypothetical protein
1	1	1	1	1	1	1	1	1	1	1	1	1	1	1	1	1	1	1	1	1	1	1	1	soluble pyridine nucleotide transhydrogenase
1	1	1	1	1	1	1	1	1	1	1	1	1	1	1	1	1	1	1	1	1	1	1	1	lipoyl synthase
1	1	1	1	1	1	1	1	1	1	1	1	1	1	1	1	1	1	1	1	1	1	1	1	acyl-CoA dehydrogenase
1	1	1	1	1	1	1	1	1	1	1	1	1	1	1	1	1	1	1	1	0	1	1	1	major facilitator superfamily permease
1	1	1	1	1	1	1	1	1	1	1	1	1	1	1	1	1	1	1	1	1	1	1	1	hypothetical protein
1	1	1	1	1	1	1	1	1	1	1	1	1	1	1	1	1	1	1	1	1	1	1	1	hypothetical protein
1	1	1	1	1	1	1	1	1	1	1	1	1	1	1	1	1	1	1	1	1	1	1	1	S-adenosyl-L-homocysteine hydrolase
1	1	1	1	1	1	1	1	1	1	1	1	1	1	1	1	1	1	1	1	1	1	1	1	510-methylenetetrahydrofolate reductase
1	1	1	1	1	1	1	1	1	1	1	1	1	1	1	1	1	1	1	1	1	1	1	1	hypothetical protein
1	1	1	1	1	1	1	1	1	1	1	1	1	1	1	1	1	1	1	1	1	1	1	1	hypothetical protein
1	1	1	1	1	1	1	1	1	1	1	1	1	1	1	1	1	1	1	1	1	1	1	1	malic enzyme
1	1	1	1	1	1	1	1	1	1	1	1	1	1	1	1	1	1	1	1	1	1	1	1	tRNA nucleotidyltransferase/poly(A) polymerase
1	1	1	1	1	1	1	1	1	1	1	1	1	1	1	1	1	1	1	1	1	1	1	1	hypothetical protein
1	1	1	1	1	1	1	1	1	1	1	1	1	1	1	1	1	1	1	1	1	1	1	1	hypothetical protein
1	1	1	0	1	1	1	0	0	0	0	0	0	0	1	1	1	0	0	1	0	0	0	0	hypothetical protein
1	1	1	1	1	1	1	1	1	1	1	1	1	1	1	1	1	1	1	1	0	1	1	1	hypothetical protein
1	1	1	1	1	1	1	1	1	1	1	1	1	1	1	1	1	1	1	1	1	1	1	1	superoxide dismutase
1	1	1	1	1	1	1	1	1	1	1	1	1	1	1	1	1	1	1	1	0	1	1	1	hypothetical protein
1	1	1	1	1	1	1	1	1	1	1	1	1	1	1	1	1	1	1	1	1	1	1	1	hypothetical protein
1	1	1	0	1	1	1	1	1	1	1	1	1	1	1	1	1	1	1	1	0	1	1	0	hypothetical protein
1	1	1	1	1	1	1	1	1	1	1	1	1	1	1	1	1	1	1	1	1	1	1	1	4-hydroxybenzoate polyprenyltransferase
1	1	1	1	1	1	1	1	1	1	1	1	1	1	1	1	1	1	1	1	1	1	1	1	chorismate pyruvate lyase
1	1	1	1	1	1	1	1	1	1	1	1	1	1	1	1	1	1	1	1	1	1	1	1	glutamine synthetase
1	1	1	1	1	1	1	1	1	1	1	1	1	1	1	1	1	1	1	1	0	1	1	1	dipeptide/tripeptide permease
1	1	1	1	1	1	1	1	1	1	1	1	1	1	1	1	1	1	1	1	0	1	1	1	peptidase
1	1	1	1	1	1	1	1	1	1	1	1	1	1	1	1	1	1	1	1	1	1	1	1	hypothetical protein
1	0	0	0	0	0	0	0	0	0	0	0	0	0	0	0	0	0	0	0	0	0	0	0	Ferredoxin reductase
1	1	1	1	1	1	1	1	1	1	1	1	1	1	1	1	1	1	1	1	1	1	1	1	aminopeptidase N
1	1	1	1	1	1	1	1	1	1	1	1	1	1	1	1	1	1	1	1	0	1	1	1	TonB-dependent receptor
1	1	1	1	1	1	1	1	1	1	1	1	1	1	1	1	1	1	1	1	1	1	1	1	anthranilate phosphoribosyltransferase
1	1	1	1	1	1	1	1	1	1	1	1	1	1	1	1	1	1	1	1	1	1	1	1	indole-3-glycerol phosphate synthase
1	1	1	1	1	1	1	1	1	1	1	1	1	1	1	1	1	1	1	1	1	1	1	1	hypothetical protein
1	1	1	1	1	1	1	1	1	1	1	1	1	1	1	1	1	1	1	1	1	1	1	1	putative xanthine dehydrogenase protein
1	1	1	1	1	1	1	1	1	1	1	1	1	1	1	1	1	1	1	1	1	1	1	1	xanthine dehydrogenase, large subunit
1	1	1	1	1	1	1	1	1	1	1	1	1	1	1	1	1	1	1	1	1	1	1	1	xanthine dehydrogenase small subunit
1	1	1	1	1	1	1	1	1	1	1	1	1	1	1	1	1	1	1	1	1	1	1	1	GTP cyclohydrolase I
1	1	1	0	1	1	1	1	1	0	0	1	1	0	1	0	1	0	1	0	0	1	1	1	hemolysin-type calcium-binding domain-containing protein
1	1	1	1	1	1	1	1	1	1	1	1	1	1	1	1	1	1	1	1	0	1	1	1	metapyrocatechase 2(MPC)
1	1	1	1	1	1	1	1	1	1	1	1	1	1	1	1	1	0	1	1	0	1	1	1	hypothetical protein
1	1	1	1	1	1	1	1	1	1	1	1	1	1	1	1	1	1	1	1	0	1	1	1	Mur ligase middle region
1	1	1	1	1	1	1	1	1	1	1	1	1	1	1	1	1	1	1	1	0	1	1	1	hypothetical protein
1	1	1	1	1	1	1	1	1	1	1	1	1	1	1	1	1	1	1	1	0	1	1	1	methylated DNA-protein cysteine methyltransferase
1	1	1	1	1	1	1	1	1	1	1	1	1	1	1	1	1	1	1	1	0	1	1	1	hypothetical protein
1	1	1	1	1	1	1	1	1	1	1	1	1	1	1	1	1	1	1	1	0	1	1	1	chloramphenicol acetyltransferase
1	1	1	1	1	1	1	1	1	1	1	1	1	1	1	1	1	1	1	1	1	1	1	1	hypothetical protein
1	1	1	1	1	1	1	1	1	1	1	1	1	1	1	1	1	1	1	1	1	1	1	1	carbamoyl-phosphate synthase large subunit
1	1	1	1	1	1	1	1	1	1	1	1	1	1	1	1	1	1	1	1	1	1	1	1	carbamoyl-phosphate synthase, small chain
1	1	1	1	1	1	1	1	1	1	1	1	1	1	1	1	1	1	1	1	0	1	1	1	hypothetical protein
1	1	1	1	1	1	1	1	1	1	1	1	1	1	1	1	1	1	1	1	0	1	1	1	dehydrogenase
1	1	1	1	1	1	1	1	1	1	1	1	1	1	1	1	1	1	1	1	1	1	1	1	hypothetical protein
1	1	1	1	1	1	1	1	1	1	1	1	1	1	1	1	1	1	1	1	1	1	1	1	hypothetical protein
1	1	1	1	1	1	1	1	1	1	1	1	1	1	1	1	1	1	1	1	1	1	1	1	ribosomal RNA large subunit methyltransferase J
1	1	1	1	1	1	1	1	1	1	1	1	1	1	1	1	1	1	1	1	1	1	1	1	cell division protein
1	1	1	1	1	1	1	1	1	1	1	1	1	1	1	1	1	1	1	1	1	1	1	1	dihydropteroate synthase
1	1	1	1	1	1	1	1	1	1	1	1	1	1	1	1	1	1	1	1	1	1	1	1	hypothetical protein
1	1	1	1	1	1	1	1	1	1	1	1	1	1	1	1	1	1	1	1	1	1	1	1	hypothetical protein
1	1	1	1	1	1	1	1	1	1	1	1	1	1	1	1	1	1	1	1	1	1	1	1	alkaline phosphatase D precursor
1	1	1	1	1	1	1	1	1	1	1	1	1	1	1	1	1	1	1	1	1	1	1	1	bifunctional 5,10-methylene-tetrahydrofolate dehydrogenase/ 5,10-methylene-tetrahydrofolate cyclohydrolase
1	1	1	1	1	1	1	1	1	1	1	1	1	1	1	1	1	1	1	1	1	1	1	1	ribosomal protein L11 methyltransferase family protein
1	1	1	1	1	1	1	1	1	1	1	1	1	1	1	1	1	1	1	1	0	1	1	1	Vanillate O-demethylase oxygenase subunit(4-hydroxy-3-methoxybenzoate demethylase)
1	1	1	1	1	1	1	1	1	1	1	1	1	1	1	1	1	1	1	1	1	1	1	1	hypothetical protein
1	1	1	1	1	1	1	1	1	1	1	1	1	1	1	1	1	1	1	1	1	1	1	1	hypothetical protein
1	1	1	1	1	1	1	1	1	1	1	1	1	1	1	1	1	1	1	1	1	1	1	1	glycerol kinase
1	1	1	1	1	1	1	1	1	1	1	1	1	1	1	1	1	1	1	1	1	1	1	1	glycerol-3-phosphate dehydrogenase
1	1	1	1	1	1	1	1	1	1	1	1	1	1	1	1	1	1	1	1	1	1	1	1	hypothetical protein
1	1	1	1	1	1	1	1	1	1	1	1	1	1	1	1	1	1	1	1	0	1	1	1	sphingosine kinase
1	1	1	1	1	1	1	1	1	1	1	1	1	1	1	1	1	1	1	1	0	1	1	1	phosphohydrolase
1	0	0	0	1	1	1	0	1	0	0	0	0	0	0	0	0	0	1	1	0	0	0	1	hypothetical protein
1	0	0	0	1	1	1	0	1	0	0	0	0	0	0	0	0	0	1	1	0	0	0	1	hypothetical protein
1	0	0	0	1	1	1	0	1	0	0	0	0	0	0	0	0	0	0	0	0	0	0	0	Putative uncharacterized protein
1	1	1	1	1	1	1	1	1	1	1	1	1	1	1	1	1	1	1	1	0	1	1	1	hypothetical protein
1	0	0	0	1	1	1	0	1	0	0	0	0	0	0	0	0	0	0	0	0	0	0	0	Putative uncharacterized protein
1	0	0	0	1	1	1	0	1	0	0	0	0	0	0	0	0	0	0	0	0	0	0	0	Regulatory protein
1	0	0	0	1	1	1	0	1	0	0	0	0	0	0	0	0	0	0	0	0	0	0	0	Transciptional regulator
1	0	0	1	1	1	1	1	1	0	0	0	1	1	0	0	0	1	1	1	0	1	0	1	hypothetical protein
1	1	0	1	1	1	1	1	1	0	1	0	0	1	1	0	0	0	1	1	0	1	0	1	hypothetical protein
1	1	0	1	1	1	1	1	1	0	0	0	1	1	1	0	0	0	1	1	0	0	0	0	conserve hypothetical protein
1	0	0	0	1	0	0	1	0	0	0	0	0	0	0	0	0	0	1	0	0	0	0	0	hypothetical protein
1	1	0	0	1	1	1	1	1	0	0	0	0	0	1	0	0	0	0	0	0	0	0	0	hypothetical protein
1	1	0	0	1	1	1	1	0	0	0	0	0	0	1	0	0	0	1	0	0	0	0	0	hypothetical protein
1	1	0	0	1	1	1	1	0	0	0	0	0	0	1	0	0	0	1	0	0	0	0	0	hypothetical protein
1	1	1	1	1	1	1	1	0	1	0	0	1	1	1	1	1	1	1	0	0	1	1	1	ferredoxin
1	1	0	0	1	1	1	1	0	0	0	0	1	0	1	0	0	1	1	0	0	0	0	0	hypothetical protein
1	1	0	1	1	1	1	1	1	0	0	1	0	0	1	0	0	0	1	0	0	1	0	0	hypothetical protein
1	1	0	1	1	1	1	1	1	0	0	1	1	0	1	0	0	0	1	0	0	1	0	0	integrase
1	1	1	1	1	1	1	1	1	1	1	1	1	1	1	1	1	1	1	0	1	1	1	1	hypothetical protein
1	1	1	1	1	1	1	1	1	1	1	1	1	1	1	1	1	1	1	0	1	1	1	1	transcriptional regulator
1	1	1	1	1	1	1	1	1	0	1	0	0	0	1	1	1	0	0	0	0	0	0	0	hypothetical protein
1	1	1	1	1	1	1	1	1	1	1	1	1	1	1	1	1	1	1	0	0	1	1	1	iron-regulated membrane protein
1	1	1	1	1	1	1	1	1	1	1	1	1	1	1	1	1	1	1	0	0	1	1	1	Putative glutamate synthase
1	1	1	1	1	1	1	1	1	1	1	1	1	1	1	1	1	1	1	1	1	1	1	1	lysophospholipase
1	1	1	1	1	1	1	1	1	1	1	1	1	1	1	1	1	1	1	1	1	1	1	1	hypothetical protein
1	1	1	1	1	1	1	1	1	1	1	1	1	1	1	1	1	1	1	1	0	1	1	1	putative transcriptional regulator (PcaU-like)
1	1	1	1	1	1	1	1	1	1	1	1	1	1	1	1	1	1	1	1	1	1	1	1	UDP-N-acetylmuramate dehydrogenase
1	1	1	1	1	1	1	1	1	1	1	1	1	1	1	1	1	1	1	1	1	1	1	1	protein-tyrosine-phosphatase
1	1	1	1	1	1	1	1	1	1	1	1	1	1	1	1	1	1	1	1	1	1	1	1	hypothetical protein
1	1	1	1	1	1	1	1	1	1	1	1	1	1	1	1	1	1	1	1	1	1	1	1	alcohol dehydrogenase, iron-dependent
1	1	1	1	1	1	1	1	1	1	1	1	1	1	1	1	1	1	1	1	1	1	1	1	thioesterase
1	1	1	1	1	1	1	1	1	1	1	1	1	1	1	1	1	1	1	1	1	1	1	1	phospholipase C, phosphocholine-specific
1	0	1	1	1	1	1	0	1	0	0	0	0	0	0	0	0	0	0	1	0	1	0	0	hypothetical protein
1	1	1	1	1	1	1	1	1	1	1	1	1	1	1	1	1	1	1	1	1	1	1	1	DNA polymerase III subunit tau
1	1	1	1	1	1	1	1	1	1	1	1	1	1	1	1	1	1	1	1	1	1	1	1	methyl viologen resistance protein
1	1	1	1	1	1	1	1	1	1	1	1	1	1	1	1	1	1	1	1	1	1	1	1	transcriptional regulator
1	1	1	1	1	1	1	1	1	1	1	1	1	1	1	1	1	1	1	1	0	1	1	1	hypothetical protein
1	1	1	1	1	1	1	1	1	1	1	1	1	1	1	1	1	1	1	1	1	1	1	1	putative esterase
1	1	1	1	1	1	1	1	1	1	1	1	1	1	1	1	1	1	1	1	1	1	1	1	putative dehydratase
1	1	1	1	1	1	1	1	1	1	1	1	1	1	1	1	1	1	1	1	1	1	1	1	3-ketoacyl-(acyl-carrier-protein) reductase
1	1	1	1	1	1	1	1	1	1	1	1	1	1	1	1	1	1	1	1	1	1	1	1	acetyl-CoA C-acyltransferase FadI
1	1	1	1	1	1	1	1	1	1	0	1	1	1	1	1	1	1	1	1	1	1	1	1	hypothetical protein
1	1	1	1	1	1	1	1	1	1	1	1	1	1	1	1	1	1	1	1	1	1	1	1	bacterial regulatory helix-turn-helix protein
1	1	1	1	1	1	1	1	1	1	1	1	1	1	1	1	1	1	1	1	1	1	1	1	transaldolase
1	1	1	1	1	1	1	1	1	1	1	1	1	1	1	1	1	1	1	1	1	1	1	1	hypothetical protein
1	1	1	1	1	1	1	1	1	1	1	1	1	1	1	1	1	1	1	1	1	1	1	1	AsnC family transcriptional regulator
1	1	1	1	1	1	1	1	1	1	1	1	1	1	1	1	1	1	1	1	1	1	1	1	benzoate membrane transport protein
1	1	1	1	1	1	1	1	1	1	1	1	1	1	1	1	1	1	1	1	0	1	1	1	hypothetical protein
1	1	1	1	1	1	1	1	1	1	1	1	1	1	1	1	1	1	1	1	1	1	1	1	transporter transmembrane protein (magnesium transporter)
1	1	1	1	1	1	1	1	1	1	1	1	1	1	1	1	1	1	1	1	1	1	1	1	magnesium-translocating P-type ATPase
1	1	1	1	1	1	1	1	1	1	1	1	1	1	1	1	1	1	1	1	0	1	1	1	hypothetical protein
1	1	1	1	1	1	1	1	1	1	1	1	1	1	1	1	1	1	1	1	0	1	1	1	hypothetical protein
1	1	1	1	1	1	1	1	1	1	1	1	1	1	1	1	1	1	1	1	1	1	1	1	hypothetical protein
1	1	1	1	1	1	1	1	1	1	1	1	1	1	1	1	1	1	1	1	0	1	1	1	Universal stress family protein
1	1	1	1	1	1	1	1	1	1	1	1	1	1	1	1	1	1	1	1	0	1	1	1	ABC transporter ATPase
1	1	1	1	1	1	1	1	1	1	1	1	1	1	1	1	1	1	1	1	0	1	1	1	hypothetical protein
1	1	1	0	1	1	1	1	1	0	0	0	0	0	1	0	1	0	0	1	0	0	0	0	hypothetical protein
1	1	1	1	1	1	1	1	1	1	1	1	0	0	1	1	1	0	1	1	0	0	1	1	hypothetical protein
1	1	1	0	1	1	1	0	0	0	0	0	0	0	1	1	1	0	0	1	0	0	0	0	hypothetical protein
1	1	1	1	1	1	1	1	1	1	1	1	1	1	1	1	1	1	1	1	0	1	1	1	enoyl-CoA hydratase
1	1	1	1	1	1	1	1	1	1	1	1	1	1	1	1	1	1	1	1	0	1	1	1	OmpW family protein
1	1	1	1	1	1	1	1	1	1	1	1	1	1	1	1	1	1	1	1	0	1	1	1	outer membrane receptor
1	1	1	1	1	1	1	1	1	1	1	1	1	1	1	1	1	1	1	1	1	1	1	1	metal-dependent hydrolase
1	1	1	1	1	1	1	1	1	1	1	1	1	1	1	1	1	1	1	1	1	1	1	1	metal-dependent hydrolase
1	1	1	1	1	1	1	1	1	1	1	1	1	1	1	1	1	1	1	1	1	1	1	1	ribosomal-protein-alanine acetyltransferase
1	1	1	1	1	1	1	1	1	1	1	1	1	1	1	1	1	1	1	1	1	1	1	1	arginine-tRNA-protein transferase
1	1	1	1	1	1	1	1	1	1	1	1	1	1	1	1	1	1	1	1	1	1	1	1	leucyl phenylalanyl-tRNA-protein transferase
1	1	1	1	1	1	1	1	1	1	1	1	1	1	1	1	1	1	1	1	1	1	1	1	thioredoxin-disulfide reductase
1	1	1	1	1	1	1	1	1	1	1	1	1	1	1	1	1	1	1	1	1	1	1	1	DNA translocase ftsK
1	1	1	1	1	1	1	1	1	1	1	1	1	1	1	1	1	1	1	1	0	1	1	1	threonine efflux protein
1	1	1	1	1	1	1	1	1	1	1	1	1	1	1	1	1	1	1	1	0	1	1	1	hypothetical protein
1	1	1	0	1	1	1	1	1	0	0	1	0	0	1	0	1	0	1	1	0	1	1	1	Tyrosine--tRNA ligase, putative
1	0	1	0	0	1	0	1	0	0	0	1	0	0	1	0	0	0	0	0	0	0	0	0	hypothetical protein
1	1	1	1	1	1	1	1	1	1	1	1	1	1	1	1	1	1	1	1	1	1	1	1	hypothetical protein
1	1	1	1	1	1	1	1	1	1	1	1	1	1	1	1	1	1	1	1	1	1	1	1	cell division topological specificity factor (reverses minC inhibition of FtsZ ring)
1	1	1	1	1	1	1	1	1	1	1	1	1	1	1	1	1	1	1	1	1	1	1	1	cell division inhibitor
1	1	1	1	1	1	1	1	1	1	1	1	1	1	1	1	1	1	1	1	1	1	1	1	septum site-determining protein MinC
1	1	1	1	1	1	1	1	1	1	1	1	1	1	1	1	1	1	1	1	1	1	1	1	hypothetical protein
1	1	1	1	1	1	1	1	1	1	1	1	1	1	1	1	1	1	1	1	1	1	1	1	putative acyltransferase
1	1	1	1	1	1	1	1	1	1	1	1	1	1	1	1	1	1	1	1	1	1	1	1	OmpA/MotB domain-containing protein
1	1	1	1	1	1	1	1	1	1	1	1	1	1	1	1	1	1	1	1	1	1	1	1	hypothetical protein
1	1	1	1	1	1	1	1	1	1	1	1	1	1	1	1	1	1	1	1	0	1	1	1	N-glycosyltransferase PgaC
1	1	1	1	1	1	1	1	1	1	1	1	1	1	1	1	1	1	1	1	1	1	1	1	hypothetical protein
1	1	1	1	1	1	1	1	1	1	1	1	1	1	1	1	1	1	1	1	1	1	1	1	phosphomannomutase
1	1	1	1	1	1	1	1	1	1	1	1	1	1	1	1	1	1	1	1	1	1	1	1	acetylglutamate kinase
1	1	1	1	1	1	1	1	1	1	1	1	1	1	1	1	1	1	1	1	1	1	1	1	hypothetical protein
1	1	1	1	1	1	1	1	1	1	1	1	1	1	1	1	1	1	1	1	1	1	1	1	glutamine amidotransferase
1	1	1	1	1	1	1	1	1	1	1	1	1	1	1	1	1	1	1	1	0	1	1	1	hypothetical protein
1	1	1	1	1	1	1	1	1	1	1	1	1	1	1	1	1	1	1	1	1	1	1	1	hypothetical protein
1	1	1	1	1	1	1	1	1	1	1	1	1	1	1	1	1	1	1	1	1	1	1	1	hypothetical protein
1	1	1	1	1	1	1	1	1	1	1	1	1	1	1	1	1	1	1	1	1	1	1	1	outer membrane lipoprotein
1	1	1	1	1	1	1	1	1	1	1	1	1	1	1	1	1	1	1	1	1	1	1	1	ferric uptake regulator
1	1	1	1	1	1	1	1	1	1	1	1	1	1	1	1	1	1	1	1	0	1	1	1	Biofilm PGA synthesis lipoprotein pgaB precursor
1	1	1	1	1	1	1	1	1	1	1	1	1	1	1	1	1	1	1	1	0	1	1	1	type IV pilus assembly protein
1	1	1	1	1	1	1	1	1	1	1	1	1	1	1	1	1	1	1	1	0	1	1	1	tfp pilus assembly protein
1	1	1	1	1	1	1	1	1	1	1	1	1	1	1	1	1	1	1	1	1	1	1	1	hypothetical protein
1	1	1	1	1	1	1	1	1	1	1	1	1	1	1	1	1	1	1	1	1	1	1	1	ATP-dependent dsDNA exonuclease (suppression of recBC)
1	1	1	1	1	1	1	1	1	1	1	1	1	1	1	1	1	1	1	1	1	1	1	1	sbcD
1	1	1	1	1	1	1	1	1	1	1	1	1	1	1	1	1	1	1	1	1	1	1	1	OsmC family protein
1	1	1	1	1	1	1	1	1	1	1	1	1	1	1	1	1	1	1	1	1	1	1	1	hypothetical protein
1	1	1	1	1	1	1	1	1	1	1	1	1	1	1	1	1	1	1	1	1	1	1	1	hypothetical protein
1	1	1	1	1	1	1	1	1	1	0	1	1	1	1	1	1	1	1	1	1	1	1	1	hypothetical protein
1	1	1	1	1	1	1	1	1	1	1	1	1	1	1	1	1	1	1	1	1	1	1	1	putative D-amino acid oxidase
1	1	1	1	1	1	1	1	1	1	1	1	1	1	1	1	1	1	1	1	0	1	1	1	binding protein
1	1	1	1	1	1	1	1	1	1	1	1	1	1	1	1	1	1	1	1	1	1	1	1	hypothetical protein
1	1	1	1	1	1	1	1	1	1	1	1	1	1	1	1	1	1	1	1	1	1	1	1	thioesterase superfamily protein
1	1	1	1	1	1	1	1	1	1	1	1	1	1	1	1	1	1	1	1	0	1	1	1	multidrug resistance secretion protein
1	1	1	1	1	1	1	1	1	1	1	1	1	1	1	1	1	1	1	1	0	1	1	1	hypothetical protein
1	1	1	1	1	1	1	1	1	1	1	1	1	1	1	1	1	1	1	1	1	1	1	1	gamma-glutamyltransferase
1	1	1	0	1	1	1	0	0	0	0	0	0	0	1	1	1	0	0	1	1	1	1	0	putative prophage integrase
1	1	1	0	1	0	0	0	0	0	0	0	0	0	0	0	1	0	0	0	0	0	0	0	hypothetical protein
1	1	1	0	1	1	1	0	0	0	0	0	0	0	1	1	1	0	0	1	0	1	1	0	hypothetical protein
1	1	1	1	1	1	1	0	0	1	0	1	0	0	1	1	1	0	0	1	0	1	1	0	hypothetical protein
1	1	1	1	1	1	1	0	0	1	0	1	0	0	1	1	1	0	0	1	0	1	1	0	DNA polymerase III subunit epsilon
1	1	1	1	1	1	1	1	1	1	1	1	1	1	1	1	1	1	1	1	0	1	1	1	YaeQ protein
1	1	1	0	1	0	0	0	0	0	0	0	0	0	0	0	1	0	0	0	0	0	0	0	hypothetical protein
1	1	1	1	1	1	1	0	0	1	0	1	0	0	1	1	1	0	0	1	0	1	1	0	hypothetical protein
1	1	1	1	1	1	1	0	0	0	0	0	0	0	1	1	1	0	0	1	0	1	1	0	hypothetical protein
1	1	1	1	1	1	1	0	0	0	0	0	0	0	1	1	1	0	0	1	0	1	1	0	hypothetical protein
1	1	1	1	1	1	1	0	0	1	0	1	0	0	1	1	1	0	0	1	0	0	1	0	hypothetical protein
1	1	1	0	1	0	0	0	0	0	0	0	0	0	0	0	1	0	0	0	0	0	0	0	hypothetical protein
1	1	1	0	1	0	0	0	0	0	0	0	0	0	0	0	1	0	0	0	0	0	0	0	SOS-response transcriptional repressors (RecA-mediated autopeptidases)
1	1	1	1	1	1	1	0	0	0	0	0	0	0	1	1	1	0	0	1	0	0	1	0	hypothetical protein
1	1	1	1	1	1	1	0	0	1	0	1	0	0	1	1	1	0	0	1	0	1	1	0	hypothetical protein
1	1	1	1	1	1	1	0	0	1	0	1	0	0	1	1	1	0	0	1	0	1	1	0	hypothetical protein
1	1	1	1	1	1	1	1	1	1	1	1	1	1	1	1	1	1	1	1	0	1	1	1	aerobic C4-dicarboxylate transport protein
1	1	1	1	1	1	1	0	0	1	0	1	0	0	1	1	1	0	0	1	0	1	1	0	hypothetical protein
1	1	1	1	1	1	1	0	0	1	0	1	0	0	1	1	1	0	0	1	0	1	1	0	hypothetical protein
1	1	1	0	1	0	0	0	0	0	0	0	0	0	0	0	1	0	0	0	0	0	0	0	hypothetical protein
1	1	1	0	1	0	0	0	0	0	0	0	0	0	0	0	1	0	0	0	0	0	0	0	Site-specific DNA methylase
1	1	1	0	1	1	1	1	0	0	1	0	0	0	1	0	1	0	0	1	0	0	0	0	Modification methylase SmaI
1	0	1	0	1	1	0	1	0	0	0	0	1	0	1	0	1	1	0	1	1	0	0	0	hypothetical protein; putative phage related protein
1	1	1	1	1	1	1	0	0	1	0	1	0	0	1	1	1	0	0	1	0	1	1	0	hypothetical protein
1	1	1	1	1	1	1	0	0	1	0	1	0	0	1	1	1	0	0	1	0	1	1	0	phage replication protein
1	1	1	1	1	1	1	0	0	1	0	1	0	0	1	1	1	0	0	1	0	1	1	0	hypothetical protein
1	1	1	0	1	1	1	0	0	1	0	1	0	0	1	1	1	0	0	1	0	0	1	0	hypothetical protein
1	1	1	1	1	1	1	1	1	1	1	1	1	1	1	1	1	1	1	1	1	1	1	1	G3E family GTPase
1	1	1	1	1	1	1	0	0	1	0	1	0	0	1	1	1	0	0	1	0	1	1	0	hypothetical protein
1	1	1	1	1	1	1	0	0	1	0	1	0	0	1	1	1	0	0	1	0	1	1	0	hypothetical protein
1	1	1	1	1	1	1	0	0	1	0	1	0	0	1	1	1	0	0	1	0	1	1	0	hypothetical protein
1	1	1	0	1	1	1	0	0	0	0	0	0	0	1	1	1	0	0	1	0	0	1	0	hypothetical protein
1	1	1	0	1	1	1	0	0	1	0	1	0	0	1	1	1	0	0	1	0	1	1	0	lambda family phage tail tape measure protein
1	1	1	1	1	1	1	0	0	0	0	0	0	0	1	1	1	0	0	1	0	0	1	0	hypothetical protein
1	1	1	1	1	1	1	0	0	0	0	0	0	0	1	1	1	0	0	1	0	0	1	0	hypothetical protein
1	1	1	0	1	1	1	0	0	0	0	0	0	0	1	1	1	0	0	1	0	0	1	0	hypothetical protein
1	1	1	0	1	1	1	0	0	0	0	0	0	0	1	1	1	0	0	1	0	0	1	0	hypothetical protein
1	1	1	0	1	1	1	0	0	1	0	1	0	0	1	1	1	0	0	1	0	1	1	0	hypothetical protein
1	1	1	0	1	1	1	1	1	1	1	1	1	1	1	1	1	1	1	1	1	1	1	1	hypothetical protein
1	1	1	1	1	1	1	0	0	1	0	1	0	0	1	1	1	0	0	1	0	1	1	0	hypothetical protein
1	0	0	1	1	1	1	0	0	0	0	1	0	0	0	1	1	0	0	1	0	0	1	0	hypothetical protein
1	1	1	1	1	1	1	0	0	1	0	1	0	0	1	1	1	0	0	1	0	1	1	0	hypothetical protein
1	1	1	1	1	1	1	0	0	1	0	1	0	0	1	1	1	0	0	1	0	1	1	0	hypothetical protein
1	1	1	1	1	1	1	0	0	1	0	1	0	0	1	1	1	0	0	1	0	1	1	0	hypothetical protein
1	1	1	1	1	1	1	0	0	1	0	1	0	0	1	1	1	0	0	1	0	1	1	0	hypothetical protein
1	1	1	1	1	1	1	0	0	1	0	1	0	0	1	1	1	0	0	1	0	1	1	0	hypothetical protein
1	1	1	1	1	1	1	0	0	1	0	1	0	0	1	1	1	0	0	1	0	1	1	0	hypothetical protein
1	1	1	1	1	1	1	0	0	1	0	1	0	0	1	1	1	0	0	1	0	1	1	0	hypothetical protein
1	1	1	1	1	1	1	0	0	1	0	1	0	0	1	1	1	0	0	1	0	0	1	0	hypothetical protein
1	1	1	1	1	1	1	1	1	1	1	1	1	1	1	1	1	1	1	1	1	1	1	1	Thioesterase superfamily protein
1	1	1	1	1	1	1	0	0	1	0	1	0	0	1	1	1	0	0	1	0	1	1	0	hypothetical protein
1	1	1	1	1	1	1	0	0	1	0	1	0	0	1	1	1	0	0	1	0	1	1	0	hypothetical protein
1	1	1	1	1	1	1	0	0	0	0	1	0	0	1	1	1	0	0	1	0	1	1	0	hypothetical protein
1	1	1	1	1	1	1	0	0	1	0	1	0	0	1	1	1	0	0	1	0	1	1	0	hypothetical protein
1	1	1	1	1	1	1	0	0	1	0	1	0	0	1	1	1	0	0	1	0	1	1	0	hypothetical protein
1	1	1	1	1	1	1	0	0	1	0	1	0	0	1	1	1	0	0	1	0	1	1	0	hypothetical protein
1	1	1	1	1	1	1	0	0	1	0	1	0	0	1	1	1	0	0	1	0	1	1	0	hypothetical protein
1	0	1	1	1	1	1	0	0	1	0	0	0	0	1	1	1	0	0	1	0	1	1	0	hypothetical protein
1	1	1	1	1	1	1	0	0	1	0	1	0	0	1	1	1	0	0	1	0	1	1	0	hypothetical protein
1	1	1	1	1	1	1	0	0	1	0	1	0	0	1	1	1	0	0	1	0	1	1	0	hypothetical protein
1	1	1	0	1	1	1	0	0	1	0	0	0	0	1	1	1	0	0	1	0	1	0	0	conserved hypothetical protein
1	1	1	1	1	1	1	1	1	1	1	1	1	1	1	1	1	1	1	1	1	1	1	1	MarC family integral membrane protein
1	1	1	1	1	1	1	0	0	1	0	1	0	0	1	1	1	0	0	1	0	1	1	0	hypothetical protein
1	1	1	1	1	1	1	0	0	1	0	1	0	0	1	1	1	0	0	1	0	1	1	0	hypothetical protein
1	1	1	0	1	1	1	0	0	0	0	1	0	0	1	1	1	0	0	1	0	1	1	0	putative antirepressor protein
1	1	1	0	1	1	1	0	0	0	0	1	0	0	1	1	1	0	0	1	0	1	1	0	hypothetical protein
1	1	1	0	1	1	1	0	0	0	0	1	0	0	1	1	1	0	0	1	0	1	1	0	antitoxin of toxin-antitoxin stability system
1	1	1	1	1	1	1	0	0	1	0	1	0	0	1	1	1	0	0	1	0	1	1	0	hypothetical protein
1	1	1	1	1	1	1	0	0	1	0	1	0	0	1	1	1	0	0	1	0	1	1	0	hypothetical protein
1	1	1	1	1	1	1	0	0	1	0	1	0	0	1	1	1	0	0	1	0	1	1	0	hypothetical protein
1	1	1	0	1	1	1	0	0	1	0	1	0	0	1	1	1	0	0	1	0	1	1	0	hypothetical protein
1	0	1	0	1	1	1	0	0	0	0	0	0	0	1	1	1	0	0	1	0	0	1	0	hypothetical protein
1	1	1	1	1	1	1	1	1	1	1	1	1	1	1	1	1	1	1	1	1	1	1	1	hypothetical protein
1	0	1	0	1	1	1	0	0	0	0	0	0	0	1	1	1	0	0	1	0	0	1	0	hypothetical protein
1	1	1	0	1	1	1	0	0	1	0	1	0	0	1	1	1	0	0	1	0	1	1	0	hypothetical protein
1	1	1	1	1	1	1	0	0	1	0	1	0	0	1	1	1	0	0	1	0	1	1	0	hypothetical protein
1	1	1	1	1	1	1	0	0	1	0	1	0	0	1	1	1	0	0	1	0	1	1	0	hypothetical protein
1	1	1	1	1	1	1	0	0	1	0	1	0	0	1	1	1	0	0	1	0	1	1	0	hypothetical protein
1	1	1	1	1	1	1	0	0	1	0	1	0	0	1	1	1	0	0	1	0	1	1	0	hypothetical protein
1	0	1	1	1	1	1	0	0	1	0	1	0	0	1	1	1	0	0	1	0	0	1	0	type III restriction enzyme, res subunit family
1	0	1	0	1	1	1	0	0	0	0	1	0	0	1	1	1	0	0	1	0	0	1	0	hypothetical protein
1	1	1	1	1	1	1	0	0	1	0	1	0	0	1	1	1	0	0	1	0	1	1	0	hypothetical protein
1	1	1	1	1	1	1	0	0	1	0	1	0	0	1	1	1	0	0	1	0	1	1	0	hypothetical protein
1	1	1	1	1	1	1	1	1	1	1	1	1	1	1	1	1	1	1	1	1	1	1	1	High-affinity choline transport protein
1	1	1	1	1	1	1	0	0	1	0	1	0	0	1	1	1	0	0	1	0	1	1	0	hypothetical protein
1	1	1	1	1	1	1	0	0	1	0	1	0	0	1	1	1	0	0	1	0	1	1	0	hypothetical protein
1	1	1	1	1	1	1	0	0	1	0	1	0	0	1	1	1	0	0	1	0	1	1	0	hypothetical protein
1	1	1	1	1	1	1	0	0	0	0	0	0	0	1	1	1	0	0	1	0	1	1	0	hypothetical protein
1	1	1	1	1	1	1	0	0	0	0	0	0	0	1	1	1	0	0	1	0	0	1	0	hypothetical protein
1	1	1	0	1	1	1	0	0	0	0	0	0	0	1	1	1	0	0	1	0	0	0	0	hypothetical protein
1	1	1	1	1	1	1	0	0	0	0	0	0	0	1	1	1	0	0	1	0	0	1	0	hypothetical protein
1	1	1	1	1	1	1	1	0	1	0	0	1	0	1	1	1	1	0	0	0	1	1	1	DNA-directed DNA polymerase UmuC
1	1	1	0	1	1	1	0	0	0	0	0	0	0	1	1	1	0	0	1	0	1	1	0	hypothetical protein
1	0	1	0	1	0	0	1	1	0	0	1	0	0	1	0	1	0	1	1	0	0	1	0	putative ABC oligo/dipeptide transport, ATP-binding protein
1	1	1	1	1	1	1	1	1	1	1	1	1	1	1	1	1	1	1	1	1	1	1	1	transcriptional regulator BetI
1	0	1	0	1	0	0	1	1	0	0	1	0	0	1	0	1	0	1	1	0	0	1	0	site-specific DNA methylase
1	0	1	0	1	0	0	1	1	0	0	1	0	0	1	0	1	0	1	1	0	0	1	0	hypothetical protein
1	1	1	0	1	1	1	1	0	1	1	1	1	1	1	1	1	1	1	1	1	0	1	1	hypothetical protein
1	0	0	0	0	0	0	0	0	0	0	0	0	0	0	0	0	0	0	0	0	0	1	0	putative benzoate transport porin
1	1	1	1	1	1	1	1	1	1	1	1	1	1	1	1	1	1	1	1	1	1	1	1	tyrosyl-tRNA synthetase
1	1	1	1	1	1	1	1	1	1	1	1	1	1	1	1	1	1	1	1	1	1	1	1	hypothetical protein
1	1	1	1	1	1	1	1	1	1	1	1	1	1	1	1	1	1	1	1	0	1	1	1	hydrolase
1	1	1	1	1	1	1	1	1	1	1	1	1	1	1	1	1	1	1	1	1	1	1	1	iron-sulfur cluster assembly protein IscA
1	1	1	1	1	1	1	1	1	1	1	1	1	1	1	1	1	1	1	1	1	1	1	1	RND type efflux pump
1	1	1	1	1	1	1	1	1	1	1	1	1	1	1	1	1	1	1	1	1	1	1	1	RND type efflux pump
1	1	1	1	1	1	1	1	1	1	1	1	1	1	1	1	1	1	1	1	1	1	1	1	betaine aldehyde dehydrogenase
1	1	0	0	1	1	1	1	0	0	0	0	0	0	1	0	0	0	0	1	0	0	0	0	hypothetical protein
1	1	1	1	1	1	1	1	1	1	1	1	1	1	1	1	1	1	1	1	1	1	1	1	hypothetical protein
1	1	1	1	1	1	1	1	1	1	1	1	1	1	1	1	1	1	1	1	1	1	1	1	ABC transporter ATP-binding protein
1	1	1	1	1	1	1	1	1	1	1	1	1	1	1	1	1	1	1	1	1	1	1	1	DedA family protein
1	1	1	1	1	1	1	1	1	1	1	1	1	1	1	1	1	1	1	1	1	1	1	1	CybC, Cytochrome b562 family protein
1	1	1	1	1	1	1	1	1	1	1	1	1	1	1	1	1	1	1	1	1	1	1	1	DNA gyrase subunit B
1	1	1	1	1	1	1	1	1	1	1	1	1	1	1	1	1	1	1	1	1	1	1	1	recombination protein F
1	1	1	1	1	1	1	1	1	1	1	1	1	1	1	1	1	1	1	1	1	1	1	1	DNA polymerase III
1	1	1	1	1	1	1	1	1	1	1	1	1	1	1	1	1	1	1	1	1	1	1	1	Chromosomal replication initiator protein DnaA
1	1	1	1	1	1	1	1	1	1	1	1	1	1	1	1	1	1	1	1	1	1	1	1	50S ribosomal protein L34
1	1	1	1	1	1	1	1	1	1	1	1	1	1	1	1	1	1	1	1	1	1	1	1	choline dehydrogenase
1	1	1	1	1	1	1	1	1	1	1	1	1	1	1	1	1	1	1	1	1	1	1	1	ribonuclease P protein component
1	1	1	1	1	1	1	1	1	1	1	1	1	1	1	1	1	1	1	1	1	1	1	1	hypothetical protein
1	1	1	1	1	1	1	1	1	1	1	1	1	1	1	1	1	1	1	1	1	1	1	1	preprotein translocase subunit YidC
1	1	1	1	1	1	1	1	1	1	1	1	1	1	1	1	1	1	1	1	1	1	1	1	tRNA modification GTPase TrmE
1	1	1	1	1	1	1	1	1	1	1	1	1	1	1	1	1	1	1	1	1	1	1	1	hypothetical protein
1	1	1	1	1	1	1	1	1	1	1	1	1	1	1	1	1	1	1	1	1	1	1	1	cation diffusion facilitator family transporter
1	1	1	1	1	1	1	1	1	1	1	1	1	1	1	1	1	1	1	1	1	1	1	1	thiol:disulfide interchange protein
1	1	1	1	1	1	1	1	1	1	1	1	1	1	1	1	1	1	1	1	1	1	1	1	transglycosylase-associated protein
1	1	1	1	1	1	1	1	1	1	1	1	1	1	1	1	1	1	1	1	1	1	1	1	hypoxanthine phosphoribosyltransferase
1	1	1	1	1	1	1	1	0	1	1	0	1	0	1	1	1	1	1	0	0	0	1	1	hypothetical protein
1	1	1	1	1	1	1	1	1	1	1	1	1	1	1	1	1	1	1	1	0	1	1	1	malate:quinone oxidoreductase
1	1	1	1	1	1	1	1	1	1	1	1	1	1	1	1	1	1	1	1	1	1	1	1	guanine deaminase
1	1	1	1	1	1	1	1	1	1	1	1	1	1	1	1	1	1	1	1	1	1	1	1	vanillate O-demethylase oxygenase subunit
1	1	1	1	1	1	1	1	1	1	1	1	1	1	1	1	1	1	1	1	1	1	1	1	hypothetical protein
1	1	1	1	1	1	1	1	1	1	1	0	1	1	1	1	1	1	1	1	1	1	1	1	lipoprotein, putative
1	1	1	1	1	1	1	1	1	1	1	1	1	1	1	1	1	1	1	1	1	1	1	1	inner membrane protein alx
1	1	1	1	1	1	1	1	1	1	1	1	1	1	1	1	1	1	1	1	1	1	1	1	PAP2 superfamily protein
1	1	1	1	1	1	1	1	1	1	1	1	1	1	1	1	1	1	1	1	1	1	1	1	low temperature requirement protein A
1	1	1	1	1	1	1	1	1	1	1	1	1	1	1	1	1	1	1	1	1	1	1	1	UDP-N-acetylmuramate:L-alanyl-gamma-D-glutamyl-meso-diaminopimelate ligase
1	1	1	1	1	1	1	1	1	1	1	1	1	1	1	1	1	1	1	1	0	1	1	1	putative membrane protein
1	1	1	1	1	1	1	1	0	0	0	0	1	0	1	1	1	0	0	1	0	0	0	0	conserve hypothetical protein
1	1	1	1	1	1	1	1	1	1	1	1	1	1	1	1	1	1	1	1	0	1	1	1	hypothetical protein
1	1	1	1	1	1	1	1	1	1	1	1	1	1	1	1	1	1	1	1	1	1	1	1	AIR carboxylase
1	1	1	1	1	1	1	1	1	1	1	1	1	1	1	1	1	1	1	1	1	1	1	1	phosphoribosylaminoimidazole carboxylase ATPase subunit
1	1	1	1	1	1	1	1	1	1	1	1	1	1	1	1	1	1	1	1	1	1	1	1	lytic murein transglycosylase B
1	1	1	1	1	1	1	1	1	1	1	1	1	1	1	1	1	1	1	1	0	1	1	1	hypothetical protein
1	1	1	1	1	1	1	1	1	1	1	1	1	1	1	1	1	1	1	1	0	1	1	1	hypothetical protein
1	1	1	1	1	1	1	1	1	1	1	1	1	1	1	1	1	1	1	1	0	1	1	1	peptidase
1	1	1	1	1	1	1	1	1	1	1	1	1	1	1	1	1	1	1	1	0	1	1	1	Chaperone protein dnaK
1	1	1	1	1	1	1	1	1	1	1	1	1	1	1	1	1	1	1	1	0	1	1	1	grpE protein
1	1	1	1	1	1	1	1	1	1	1	1	1	1	1	1	1	1	1	1	0	1	1	1	hypothetical protein
1	1	1	1	1	1	1	1	1	1	1	1	1	1	1	1	1	1	1	1	0	1	1	1	Zn-dependent hydrolase (signal peptide)
1	1	1	1	1	1	1	1	1	1	1	1	1	1	1	1	1	1	1	1	0	1	1	1	homocysteine S-methyltransferase
1	1	1	1	1	1	1	1	1	1	1	1	1	1	1	1	1	1	1	1	0	1	1	1	hypothetical protein
1	1	1	1	1	1	1	1	1	1	1	0	1	1	1	1	1	1	1	1	0	1	1	1	hypothetical protein
1	1	1	1	1	1	1	1	1	1	1	1	1	1	1	1	1	1	1	1	0	1	1	1	esterase/lipase
1	1	1	1	1	1	1	1	1	1	1	1	1	1	1	1	1	1	1	1	0	1	1	1	peptidyl-prolyl cis-trans isomerase
1	1	1	1	1	1	1	1	1	1	1	1	1	1	1	1	1	1	1	1	0	1	1	1	NADP-dependent aldehyde dehydrogenase (AldH-like)
1	1	1	1	1	1	1	1	1	1	1	1	1	1	1	1	1	1	1	1	0	1	1	1	TetR family transcriptional regulator
1	1	1	1	1	1	1	1	1	1	1	1	1	1	1	1	1	1	1	1	0	1	1	1	multidrug resistance protein Y
1	1	1	1	1	1	1	1	1	1	1	1	1	1	1	1	1	1	1	1	0	1	1	1	multidrug resistance efflux pump
1	1	1	0	1	1	1	1	1	0	0	1	0	0	1	1	1	1	1	1	0	1	1	0	RTX toxin
1	1	1	0	1	1	1	1	1	0	0	1	0	0	1	1	1	0	1	1	0	1	1	0	hypothetical protein
1	1	1	1	1	1	1	1	1	1	1	1	1	1	1	1	1	1	1	1	0	1	1	1	amino acid transporter
1	1	1	0	1	1	1	1	1	0	0	1	0	0	1	0	1	0	1	1	0	1	1	1	putative DcaP-like protein
1	1	1	0	1	1	1	1	1	0	0	1	0	0	1	0	1	0	1	1	0	1	1	1	hypothetical protein
1	1	1	0	1	1	1	1	1	0	0	1	0	0	1	0	1	0	1	1	0	1	1	1	putative D-3-phosphoglycerate dehydrogenase (PgdH)
1	1	1	0	1	1	1	1	1	0	0	1	0	0	1	0	1	0	1	1	0	1	1	1	putative 4-hydroxyphenylacetate permease
1	1	1	0	1	1	1	1	1	0	0	1	0	0	1	0	1	0	1	1	0	1	1	1	putative IclR-family regulatory protein
1	1	1	1	1	1	1	1	1	1	1	1	1	1	1	1	1	0	1	1	0	1	1	1	hypothetical protein
1	1	1	1	1	1	1	1	1	1	1	1	1	1	1	1	1	0	1	1	0	1	1	1	hypothetical protein
1	1	1	1	1	1	1	1	1	1	1	1	1	1	1	1	1	1	1	1	0	1	1	1	transcriptional regulator
1	1	1	1	1	1	1	1	1	1	1	1	1	1	1	1	1	1	1	1	0	1	1	1	major facilitator superfamily permease
1	1	1	1	1	1	1	1	1	1	1	1	1	1	1	1	1	1	1	1	0	1	1	1	senescence marker protein-30 (SMP-30)
1	1	1	0	1	1	1	0	0	1	0	0	0	0	1	1	1	0	0	1	0	1	0	0	ATPase
1	1	1	1	1	1	1	1	1	1	1	1	1	1	1	1	1	1	1	1	0	1	1	1	PGAP1-like family protein
1	1	1	1	1	1	1	1	1	1	1	1	1	1	1	1	1	1	1	1	0	1	1	1	transcriptional regulator
1	1	1	1	1	1	1	1	1	1	1	1	1	1	1	1	1	1	1	1	0	1	1	1	dicarboxylate carrier protein MatC family protein
1	1	1	1	1	1	1	1	1	1	1	1	1	1	1	1	1	1	1	1	0	1	1	1	metal-dependent hydrolase of the TIM-barrel fold protein
1	1	1	1	1	1	1	1	1	1	1	1	1	1	1	1	1	1	1	1	0	1	1	1	4-hydroxyphenylacetate permease
1	1	1	1	1	1	1	1	1	1	1	1	0	0	1	1	1	1	1	1	0	0	1	1	hypothetical protein
1	1	1	0	1	1	1	1	1	0	0	1	0	0	1	0	1	0	0	1	0	1	0	0	hypothetical protein
1	1	1	0	1	1	1	1	1	0	0	1	0	0	1	0	1	0	1	1	0	1	1	0	hypothetical protein
1	1	1	0	1	1	1	1	1	0	0	1	0	0	1	1	1	0	1	1	0	1	1	1	hypothetical protein
1	1	1	0	1	1	1	1	1	0	0	1	0	0	1	1	1	0	1	1	0	1	1	1	putative hemolysin activator
1	1	1	1	1	1	1	1	1	1	1	1	1	1	1	1	1	1	1	1	0	1	1	1	TetR family transcriptional regulator
1	1	0	1	1	0	0	1	0	0	0	0	0	0	1	0	0	0	0	1	0	0	0	0	hypothetical protein
1	1	1	1	1	1	1	1	1	0	0	0	1	0	1	1	1	0	0	1	0	1	0	0	hypothetical protein
1	1	1	1	1	1	1	1	1	1	1	1	0	1	1	0	1	0	1	1	0	1	1	0	Putative metallopeptidase
1	1	1	1	1	1	1	1	1	1	1	1	0	1	1	0	1	0	1	1	0	1	1	0	hypothetical protein
1	1	1	1	1	1	1	1	1	1	1	1	0	1	1	0	1	0	1	1	0	1	1	0	hypothetical protein
1	1	1	1	1	1	1	1	1	1	1	1	0	1	1	0	1	0	1	1	0	1	1	0	Quinoprotein glucose dehydrogenase-B
1	1	1	1	1	1	1	1	1	1	1	1	0	1	1	0	1	0	1	1	0	1	1	0	transcriptional regulator
1	1	1	1	1	1	1	1	1	1	1	1	0	1	1	0	1	0	1	1	0	1	1	0	nicotinamidase-like amidase
1	1	1	1	1	1	1	1	1	1	1	1	0	1	1	0	1	0	1	1	0	1	1	0	antibiotic biosynthesis monooxygenase
1	1	1	1	1	1	1	1	1	1	1	1	1	1	1	1	1	1	1	1	0	1	1	1	transcriptional regulator
1	1	1	1	1	1	1	1	1	1	1	1	1	1	1	1	1	1	1	1	0	1	1	1	putative Zn-dependent hydrolases of the beta-lactamase fold family
1	1	1	1	1	1	1	1	1	1	1	1	1	1	1	1	1	1	1	1	0	1	1	1	hypothetical protein
1	1	1	1	1	1	1	1	1	1	1	1	1	1	1	1	1	1	1	1	0	1	1	1	transcriptional regulator
1	1	1	1	1	1	1	1	1	1	1	1	1	1	1	1	1	1	1	1	0	1	1	1	NADH dehydrogenase fad-containing subunit
1	1	1	1	1	1	1	1	1	1	1	1	1	1	1	1	1	1	1	1	0	1	1	1	putative intracellular protease/amidase
1	1	1	1	1	1	1	1	1	1	1	1	1	1	1	1	1	1	1	1	0	1	1	1	transcriptional regulator, MerR family
1	1	1	1	1	1	1	1	1	0	0	1	1	0	1	0	1	0	1	1	0	1	1	0	Putative dihydrofolate reductase
1	1	1	1	1	1	1	1	1	1	1	1	1	1	1	1	1	1	1	1	0	1	1	1	hypothetical protein
1	1	1	1	1	1	1	1	1	1	1	1	1	1	1	1	1	1	1	1	0	1	1	1	NADH oxidase
1	1	1	0	1	1	1	1	1	0	0	1	0	0	1	0	1	0	1	1	0	1	1	0	MarR family transcriptional regulator
1	1	1	0	1	1	1	1	1	0	0	1	0	0	1	0	1	0	1	1	0	1	1	0	esterase/lipase
1	1	1	0	1	1	1	1	1	1	1	1	1	1	1	1	1	1	1	1	0	1	1	1	ThiJ/PfpI domain-containing protein
1	1	1	1	1	1	1	1	1	1	1	1	0	1	1	1	1	1	1	1	0	1	1	1	hypothetical protein
1	1	1	0	1	1	1	1	1	0	0	1	0	0	1	0	1	0	1	1	0	1	1	0	hypothetical protein
1	1	1	0	1	1	1	1	1	0	0	0	0	0	1	0	1	0	0	0	0	0	0	0	hypothetical protein
1	1	1	0	1	1	1	1	1	0	0	1	0	0	1	0	1	0	1	1	0	1	1	0	catalase
1	1	1	0	1	1	1	1	1	0	0	1	0	0	1	0	1	0	1	1	0	1	1	0	alpha/beta superfamily hydrolase/acyltransferase
1	1	1	0	1	1	1	1	1	0	0	1	0	0	1	0	1	0	1	1	0	1	1	0	hypothetical protein
1	1	1	0	1	1	1	1	1	0	0	1	0	0	1	0	1	0	1	1	0	1	1	0	NAD-dependent aldehyde dehydrogenase
1	1	1	0	1	1	1	1	1	0	0	1	0	0	1	0	1	0	1	1	0	1	1	0	NADPH:quinone reductase
1	1	1	0	1	1	1	1	1	0	0	1	0	0	1	0	1	0	1	1	0	1	1	0	symporter
1	1	1	0	1	1	1	1	1	0	0	1	0	0	1	0	1	0	1	1	0	1	1	0	hypothetical protein
1	1	1	0	1	1	1	1	1	0	0	1	0	0	1	0	1	0	1	1	0	1	1	0	Acyl-CoA synthetase (AMP-forming)/AMP-acid ligase II
1	1	1	0	1	1	1	0	0	1	0	1	0	0	0	1	1	0	0	1	1	1	1	1	hypothetical protein
1	1	1	0	1	1	1	1	1	0	0	1	0	0	1	0	1	0	1	1	0	1	1	0	transcriptional regulator
1	1	1	0	1	1	1	1	1	0	0	1	0	0	1	0	1	0	1	1	0	1	1	0	dehydrogenase
1	1	1	0	1	1	1	1	1	0	0	1	0	0	1	0	1	0	1	1	0	1	1	0	acyl-CoA dehydrogenase
1	1	1	0	1	1	1	1	1	0	0	1	0	0	1	0	1	0	1	1	0	1	1	0	fructose-2,6-bisphosphatase
1	1	1	0	1	1	1	1	1	0	0	1	0	0	1	0	1	0	1	1	0	1	1	0	hypothetical protein
1	1	1	0	1	1	1	1	1	0	0	1	0	0	1	0	1	0	1	1	0	1	1	0	aminoglycoside phosphotransferase
1	1	1	1	1	1	1	1	1	1	1	1	1	1	1	1	1	1	1	1	0	1	1	1	NADP-dependent aldehyde dehydrogenase (AldH-like)
1	1	0	0	1	1	1	0	0	1	0	0	0	0	0	0	0	0	1	1	0	1	0	0	NTP-binding protein
1	1	0	0	1	1	1	0	0	1	0	1	0	0	0	0	0	0	0	1	0	1	0	0	hypothetical protein
1	1	1	0	1	1	1	1	1	1	0	1	0	1	0	0	0	0	1	1	0	1	1	0	dihydropteroate synthase
1	1	1	0	1	1	1	0	0	1	0	1	0	0	0	1	1	0	0	1	1	1	1	1	heme oxygenase
1	1	0	0	1	1	1	0	1	1	0	0	0	1	0	0	0	0	1	0	0	0	0	0	nucleotidyltransferase family protein
1	1	0	0	0	0	0	0	0	0	0	0	0	1	0	0	0	0	1	0	0	0	0	0	acetyltransferase
1	1	0	0	1	1	1	0	1	1	0	0	0	1	0	0	0	0	1	0	0	1	0	0	hypothetical protein
1	1	0	0	0	1	1	0	1	1	0	0	0	1	0	0	0	0	1	0	0	1	0	0	aminoglycoside N(3')-acetyltransferase I
1	1	0	0	1	1	1	0	0	1	0	0	0	1	0	0	0	0	1	1	0	1	0	0	integrase
1	0	0	0	1	0	0	0	0	0	0	0	0	0	0	0	0	0	0	1	0	0	0	0	conserved hypothetical protein
1	1	0	0	1	1	1	0	0	0	0	1	0	0	0	0	0	0	1	1	0	1	0	0	transposase
1	1	1	0	1	1	1	1	0	0	0	0	0	0	0	0	1	0	1	0	0	1	1	0	site-specific recombinase, DNA invertase Pin
1	1	1	1	1	1	1	1	0	1	1	1	1	0	0	1	1	1	1	0	0	1	1	1	hypothetical protein
1	1	1	1	1	1	1	1	0	1	1	1	1	0	0	1	1	1	1	0	0	1	1	1	hypothetical protein
1	1	1	0	1	1	1	0	0	1	0	1	0	0	0	1	1	0	0	1	1	1	1	1	putative membrane protein
1	1	1	1	1	1	1	1	0	1	1	1	1	0	0	1	1	1	1	0	0	1	1	1	HTH domain protein
1	1	1	1	1	1	1	1	0	1	1	1	1	0	0	1	1	1	1	0	0	1	1	1	hypothetical protein
1	1	1	1	1	1	1	1	0	1	1	1	1	0	0	1	1	1	1	0	0	1	1	1	hypothetical protein
1	1	1	1	1	1	1	1	0	1	1	1	1	0	0	1	1	1	1	0	0	1	1	1	hypothetical protein
1	1	1	1	1	1	1	1	0	1	1	1	1	0	0	1	1	1	1	0	0	1	1	1	hypothetical protein
1	1	1	1	1	1	1	1	0	1	1	1	1	0	0	1	1	1	1	1	0	1	1	1	amino acid transporter
1	1	1	1	1	1	1	1	0	1	1	1	1	0	0	1	1	1	1	1	0	1	1	1	FAD dependent oxidoreductase
1	1	1	1	1	1	1	1	0	1	1	1	1	0	0	1	1	1	1	1	1	1	1	1	gamma-aminobutyrate permease
1	1	1	1	1	1	1	1	0	1	1	1	1	0	0	1	1	1	1	1	0	1	1	1	hypothetical protein
1	1	1	1	1	1	1	1	0	0	0	1	1	0	0	1	1	1	1	1	0	1	1	1	hypothetical protein
1	1	1	0	1	1	1	0	0	1	0	1	0	0	0	1	1	0	0	1	1	1	1	1	hypothetical protein
1	1	1	0	1	1	1	1	0	0	0	1	0	0	1	0	1	0	1	1	0	1	1	0	hypothetical protein
1	1	1	0	1	1	1	1	0	0	0	1	0	0	1	0	1	0	1	1	0	1	1	0	hypothetical protein
1	1	1	1	1	1	1	1	0	0	0	1	0	0	1	0	1	0	1	1	0	1	1	0	TPR repeat-containing SEL1 subfamily protein
1	1	1	1	1	1	1	1	0	0	0	1	0	0	1	0	1	0	1	1	0	1	1	0	TPR repeat-containing SEL1 subfamily protein
1	1	1	1	1	1	1	1	0	0	0	1	0	0	1	0	1	0	1	1	0	1	1	0	TPR repeat-containing SEL1 subfamily protein
1	1	1	1	1	1	1	1	0	1	1	1	0	0	1	0	1	0	1	1	1	1	1	0	Rhs family protein
1	1	1	1	1	1	1	1	1	1	1	1	1	0	1	0	1	0	1	1	1	1	1	0	Rhs element Vgr protein
1	1	1	1	1	1	1	1	1	1	1	1	1	0	1	1	1	1	1	1	0	1	1	1	putative transcriptional regulator
1	1	1	1	1	1	1	1	1	1	1	1	1	0	1	1	1	1	0	1	0	0	0	1	hypothetical protein
1	1	1	0	1	1	1	1	1	1	1	1	0	0	1	0	1	1	1	1	0	1	1	0	hypothetical protein
1	1	1	0	1	1	1	0	0	1	0	1	0	0	0	1	1	0	0	1	1	1	1	1	putative protein involved in heme utilization
1	1	1	1	1	1	1	1	1	1	1	1	1	1	1	1	1	1	1	1	0	1	1	1	lipoprotein
1	1	1	0	1	1	1	1	1	0	0	1	0	0	1	1	1	0	1	1	0	1	1	1	hypothetical protein
1	1	1	0	1	1	1	1	1	0	0	1	0	0	1	1	1	0	1	1	0	1	1	1	Zn-dependent protease with chaperone function
1	1	1	1	1	1	1	1	1	1	1	1	1	1	1	1	1	1	1	1	1	1	1	1	2,4-dienoyl-CoA reductase
1	1	1	1	1	1	1	1	1	1	1	1	1	1	1	1	1	1	1	1	1	1	1	1	argininosuccinate synthase
1	1	1	1	1	1	1	1	1	1	1	1	1	1	1	1	1	1	1	1	1	1	1	1	WspR
1	1	1	1	1	1	1	1	1	1	1	1	1	1	1	1	1	1	1	1	1	1	1	1	dihydroorotase
1	1	1	1	1	1	1	1	1	1	1	1	1	1	1	1	0	1	1	1	1	1	1	1	ribonuclease T
1	1	1	1	1	1	1	1	1	1	1	1	1	1	1	1	1	1	1	1	0	1	1	1	TonB-dependent siderophore receptor
1	1	1	1	1	1	1	1	1	1	1	1	1	1	1	1	1	1	1	1	1	1	1	1	FMN oxidoreductase
1	1	1	0	1	1	1	0	0	1	0	1	0	0	0	1	1	0	0	1	1	1	1	1	Outer membrane receptor protein, mostly Fe transport
1	1	1	1	1	1	1	1	1	1	1	1	0	1	1	1	1	1	1	1	0	1	1	1	ABC-type uncharacterized transport system, duplicated ATPase component
1	1	1	1	1	1	1	1	1	1	1	1	1	1	1	1	1	1	1	1	0	1	1	1	peptide ABC transporter
1	1	1	1	1	1	1	1	1	1	1	1	1	1	1	1	1	1	1	1	0	1	1	1	peptide ABC transporter
1	1	1	1	1	1	1	1	1	1	1	1	1	1	1	1	1	1	1	1	0	1	1	1	putative oligopeptide transport protein
1	1	1	1	1	1	1	1	1	1	1	1	1	1	1	1	1	1	1	1	1	1	1	1	bifunctional protein
1	1	1	1	1	1	1	1	1	1	1	1	1	1	1	1	1	1	1	1	1	1	1	1	bifunctional ribonuclease HI/DNA polymerase III subunit epsilon
1	1	1	1	1	1	1	1	1	1	1	1	1	1	1	1	1	1	1	1	0	1	1	1	hypothetical protein
1	1	1	1	1	1	1	1	1	1	1	1	1	1	1	1	1	1	1	1	1	1	1	1	NTP pyrophosphohydrolase containing a Zn-finger
1	1	1	1	1	1	1	1	1	1	1	1	1	1	1	1	1	1	1	1	1	1	1	1	hypothetical protein
1	1	1	1	1	1	1	1	1	1	1	1	1	1	1	1	1	1	1	1	1	1	1	1	hypothetical protein
1	1	1	0	1	1	1	0	0	1	0	0	0	0	1	1	1	0	0	1	0	1	0	0	beta-lactamase OXA-23
1	1	1	0	1	1	1	0	0	1	0	1	0	0	0	1	1	0	0	1	0	1	1	1	putative transmembrane sensor protein FecR
1	1	1	1	1	1	1	1	1	1	1	1	1	1	1	1	1	1	1	1	1	1	1	1	endonuclease
1	1	1	1	1	1	1	1	1	1	1	1	1	1	1	1	1	1	1	1	1	1	1	1	putative methyltransferase
1	1	1	1	1	1	1	1	1	1	1	1	1	1	1	1	1	1	1	1	1	1	1	1	hypothetical protein
1	1	1	1	1	1	1	1	1	1	1	1	1	1	1	1	1	1	1	1	1	1	1	1	replication initiation inhibitor
1	1	1	1	1	1	1	1	1	1	1	1	1	1	1	1	1	1	1	1	1	1	1	1	amino acid transporter LysE
1	1	1	1	1	1	1	1	1	1	1	1	1	1	1	1	1	1	1	1	1	1	1	1	Co/Zn/Cd efflux system component
1	0	0	0	0	0	0	0	1	0	0	0	1	0	0	0	0	0	0	1	0	0	0	0	Co/Zn/Cd efflux system
1	1	1	1	1	1	1	1	1	1	1	1	1	1	1	1	1	1	1	1	1	1	1	1	hypothetical protein
1	1	1	1	1	1	1	1	1	1	1	1	1	1	1	1	1	1	1	1	1	1	1	1	hypothetical protein
1	1	1	1	1	1	1	1	1	1	1	1	1	1	1	1	1	1	1	1	1	1	1	1	putative FAD-dependent monooxygenase
1	1	1	0	1	1	1	0	0	1	0	1	0	0	0	1	1	0	0	1	1	1	1	1	RNA polymerase sigma factor FecI
1	1	1	1	1	1	1	1	1	1	1	1	1	1	1	1	1	1	1	1	1	1	1	1	ubiH protein, 2-octaprenyl-6-methoxyphynol hydroxylase, FAD/NAD(P)-binding protein
1	1	1	1	1	1	1	1	1	1	1	1	1	1	1	1	1	1	1	1	1	1	1	1	aminopeptidase P
1	1	1	1	1	1	1	1	1	1	1	1	1	1	1	1	1	1	1	1	1	1	1	1	hypothetical protein
1	1	1	1	1	1	1	1	1	1	1	1	1	1	1	1	1	1	1	1	1	1	1	1	hypothetical protein
1	1	1	1	1	1	1	1	1	1	1	1	1	1	1	1	1	1	1	1	1	1	1	1	hypothetical protein
1	1	0	0	1	1	1	1	1	0	1	1	0	1	1	1	0	1	1	1	0	1	1	1	integrase
1	1	0	0	1	1	1	1	1	0	1	1	0	0	1	1	0	0	1	1	0	1	1	0	hypothetical protein
1	1	0	1	1	1	1	1	1	0	0	1	0	0	1	1	0	1	1	1	0	1	1	1	PmrC
1	1	0	0	1	1	1	1	1	0	0	1	0	0	1	1	0	1	1	1	0	1	1	0	outer membrane receptor protein
1	1	1	1	1	1	1	1	1	1	1	1	1	1	1	1	1	1	1	1	1	1	1	1	hypothetical protein
1	1	1	1	1	1	1	1	1	1	1	1	1	1	1	1	1	1	1	1	0	1	1	1	Transcriptional regulator
1	1	1	1	1	1	1	1	1	1	1	1	1	1	1	1	1	1	1	1	1	1	1	1	hypothetical protein
1	0	0	0	1	0	0	1	1	1	1	1	0	1	1	1	0	1	1	1	1	1	1	1	hypothetical protein
1	1	0	0	1	1	1	1	1	1	0	1	0	1	1	1	0	0	1	1	1	1	1	1	hypothetical protein
1	1	0	0	1	1	1	1	1	1	1	1	0	1	1	1	0	1	1	1	1	1	1	1	hypothetical protein
1	1	0	0	1	1	1	1	1	1	0	1	0	1	1	1	0	1	1	1	1	1	1	1	Putative bacteriophage protein
1	1	0	0	1	1	1	0	1	0	0	1	0	0	1	1	0	1	1	1	0	1	1	1	hypothetical protein
1	0	0	0	1	0	0	0	0	0	0	0	0	0	0	0	0	0	0	0	0	0	0	0	hypothetical protein
1	1	0	0	1	1	1	0	0	0	0	0	0	0	0	0	0	0	0	0	0	0	0	0	hypothetical protein
1	1	1	0	1	1	1	1	1	1	0	0	1	0	1	1	1	1	0	1	0	0	0	0	putative bacteriophage protein
1	1	1	0	1	1	1	1	1	1	0	0	0	0	0	1	1	1	0	1	0	0	0	0	conserve hypothetical protein
1	1	1	1	1	1	1	1	1	1	1	1	1	1	1	1	1	1	1	1	0	1	1	1	dihydrodipicolinate synthetase
1	1	0	0	1	1	1	0	0	0	0	0	0	0	0	1	0	1	0	1	0	0	0	0	hypothetical protein
1	1	1	0	0	0	0	1	1	1	0	0	1	0	0	0	1	1	0	1	0	0	0	0	conserve hypothetical protein
1	0	1	0	1	0	0	1	1	1	0	0	1	0	1	1	1	1	0	1	0	0	0	0	conserve hypothetical protein
1	0	0	0	1	0	0	1	1	0	0	0	0	0	0	0	0	1	0	1	0	0	0	0	conserve hypothetical protein
1	1	0	0	1	1	1	1	1	1	1	0	0	1	1	0	0	1	1	1	0	0	0	0	conserve hypothetical protein
1	1	0	0	1	1	1	0	0	0	0	0	0	0	1	0	0	0	1	1	0	0	0	0	hypothetical protein
1	1	0	0	1	1	1	0	0	0	0	0	0	0	1	0	0	0	1	1	0	0	0	0	hypothetical protein
1	1	0	0	1	1	1	0	0	0	0	0	0	0	1	0	0	0	1	1	0	0	0	0	hypothetical protein
1	1	0	1	1	1	1	0	0	0	0	0	0	0	1	0	0	0	1	1	0	0	0	0	integrase catalytic subunit
1	1	0	1	1	1	1	0	0	0	0	0	0	0	1	0	0	0	1	1	0	0	0	0	transposase IS3/family protein
1	1	1	1	1	1	1	1	1	1	1	1	1	1	1	1	1	1	1	1	0	1	1	1	Inner membrane metabolite transport protein ygcS
1	1	1	1	1	1	1	1	1	1	1	1	1	1	1	1	1	1	1	1	0	1	1	1	major facilitator superfamily permease
1	1	1	1	1	1	1	1	1	1	1	1	1	1	1	1	1	1	1	1	1	1	1	1	hypothetical protein
1	1	1	1	1	1	1	1	1	1	1	1	1	1	1	1	1	1	1	1	1	1	1	1	biotin carboxylase
1	1	1	1	1	1	1	1	1	1	1	1	1	1	1	1	1	1	1	1	1	1	1	1	biotin carboxyl carrier protein
1	1	1	1	1	1	1	1	1	1	1	1	1	1	1	1	1	1	1	1	1	1	1	1	3-dehydroquinate dehydratase, type II
1	1	1	1	1	1	1	1	1	1	1	1	1	1	1	1	1	1	1	1	0	1	1	1	nucleotidyltransferase/DNA polymerase
1	1	1	1	1	1	1	1	1	1	1	1	1	1	1	1	1	1	1	1	1	1	1	1	putative nitrate transport protein (NasF)
1	1	1	1	1	1	1	1	1	1	0	1	1	1	1	1	1	1	1	1	0	1	1	1	hypothetical protein
1	1	1	1	1	1	1	1	1	1	1	1	1	1	1	1	1	1	1	1	0	1	1	1	nitrite reductase
1	1	1	1	1	1	1	1	1	1	1	1	1	1	1	1	1	1	1	1	1	1	1	1	putative nitrate reductase and putative nitrite reductase
1	1	1	0	1	1	1	1	1	1	1	1	1	1	1	1	1	1	1	1	0	1	1	1	hypothetical protein
1	1	1	1	1	1	1	1	1	1	1	1	1	1	1	1	1	1	1	1	1	1	1	1	nitrate reductase large subunit
1	1	1	1	1	1	1	1	1	1	1	1	1	1	1	1	1	1	1	1	1	1	1	1	molybdopterin-guanine dinucleotide synthase
1	1	1	1	1	1	1	1	1	1	1	1	1	1	1	1	1	1	1	1	0	1	1	1	anaerobic dehydrogenase
1	1	1	1	1	1	1	1	1	1	1	1	1	1	1	1	1	1	1	1	0	1	1	1	molybdenum cofactor biosynthesis protein A
1	1	1	1	1	1	1	1	1	0	0	1	1	0	1	1	1	1	1	1	0	1	1	1	hypothetical protein
1	1	1	1	1	1	1	1	1	1	1	1	1	1	1	1	1	1	1	1	0	1	1	1	hypothetical protein
1	1	1	1	1	1	1	1	1	1	1	1	1	1	1	1	1	1	1	1	1	1	1	1	molybdenum cofactor biosynthesis bifunctional protein
1	1	1	1	1	1	1	1	1	1	1	1	1	1	1	1	1	1	1	1	1	1	1	1	molybdopterin biosynthesis protein
1	1	1	1	1	1	1	1	1	1	1	1	1	1	1	1	1	1	1	1	1	1	1	1	hypothetical protein
1	1	1	1	1	1	1	1	1	1	1	1	1	1	1	1	1	1	1	1	1	1	1	1	GntR family transcriptional regulator
1	1	1	1	1	1	1	0	0	1	1	0	0	1	0	0	1	0	0	0	0	1	0	0	hypothetical protein
1	1	1	1	1	1	1	1	1	1	1	1	1	1	1	1	1	1	1	1	1	1	1	1	permease (drug/metabolite transporter)
1	1	1	1	1	1	1	1	1	1	1	1	1	1	1	1	1	1	1	1	1	1	1	1	dissimilatory sulfite reductase subunit C
1	1	1	1	1	1	1	1	1	1	1	1	1	1	1	1	1	1	1	1	1	1	1	1	hypothetical protein
1	1	1	1	1	1	1	1	1	1	1	1	1	1	1	1	1	1	1	1	1	1	1	1	hypothetical protein
1	1	1	1	1	1	1	1	1	1	1	1	1	1	1	1	1	1	1	1	1	1	1	1	putative intracellular sulfur oxidation protein
1	1	1	1	1	1	1	1	1	1	1	1	1	1	1	1	1	1	1	1	0	1	1	1	UDP-glucose 4-epimerase
1	1	1	1	1	1	1	1	1	1	1	1	1	1	1	1	1	1	1	1	0	1	1	1	fumarase C
1	1	1	1	1	1	1	1	1	1	1	1	1	1	1	1	1	1	1	1	0	1	1	1	hypothetical protein
1	1	1	1	1	1	1	1	1	0	1	1	0	1	1	1	1	0	1	1	1	1	1	1	hypothetical protein
1	1	1	1	1	1	1	1	1	1	1	1	1	1	1	1	1	1	1	1	1	1	1	1	hypothetical protein
1	1	1	1	1	1	1	1	1	1	1	1	0	1	1	0	1	0	1	1	0	1	1	1	F17 fimbrial protein precursor
1	1	1	1	1	1	1	1	1	1	1	1	1	1	1	1	1	1	1	1	1	1	1	1	D-amino acid dehydrogenase 3 small subunit
1	1	1	1	1	1	1	1	1	1	1	1	1	1	1	1	1	1	1	1	1	1	1	1	hypothetical protein
1	1	1	1	1	1	1	1	1	1	1	1	1	1	1	1	1	1	1	1	1	1	1	1	hypothetical protein
1	1	1	1	1	1	1	1	1	1	1	1	1	1	1	1	1	1	1	1	1	1	1	1	hypothetical protein
1	1	1	1	1	1	1	1	1	1	1	1	1	1	1	1	1	1	1	1	1	1	1	1	ornithine carbamoyltransferase
1	1	1	1	1	1	1	1	1	1	1	1	1	1	1	1	1	1	1	1	1	1	1	1	transcriptional regulator
1	1	1	1	1	1	1	1	1	1	1	1	1	1	1	1	1	1	1	1	1	1	1	1	response regulator
1	1	1	1	1	1	1	1	1	1	1	1	1	1	1	1	1	1	1	1	1	1	1	1	signal transduction histidine kinase
1	1	1	1	1	1	1	1	1	0	0	0	0	0	1	1	1	0	0	1	0	0	0	0	hypothetical protein
1	1	1	1	1	1	1	1	1	1	1	1	1	1	1	1	1	1	1	1	1	1	1	1	hypothetical protein
1	1	1	1	1	1	1	1	1	1	1	1	0	1	1	0	1	0	1	1	0	1	1	0	long-chain fatty acid transport protein
1	1	1	1	1	1	1	1	1	1	1	1	1	1	1	1	1	1	1	1	1	1	1	1	uridylate kinase
1	1	1	1	1	1	1	1	1	1	1	1	1	1	1	1	1	1	1	1	1	1	1	1	ribosome recycling factor
1	1	1	1	1	1	1	1	1	1	1	1	1	1	1	1	1	1	1	1	1	1	1	1	undecaprenyl pyrophosphate synthetase (di-trans,poly-cis-decaprenylcistransferase)
1	1	1	1	1	1	1	1	1	1	0	1	1	1	1	1	1	1	1	1	1	1	1	1	phosphatidate cytidylyltransferase
1	1	1	1	1	1	1	1	1	1	1	1	1	1	1	1	1	1	1	1	1	1	1	1	1-deoxy-D-xylulose 5-phosphate reductoisomerase
1	1	1	1	1	1	1	1	1	1	1	1	1	1	1	1	1	1	1	1	1	1	1	1	membrane-associated Zn-dependent proteases 1
1	1	1	1	1	1	1	1	1	1	1	1	1	1	1	1	1	1	1	1	1	1	1	1	putative outer membrane protein
1	1	1	1	1	1	1	1	1	1	1	1	1	1	1	1	1	1	1	1	1	1	1	1	chaperone skp
1	1	1	1	1	1	1	1	1	1	1	1	1	1	1	1	1	1	1	1	1	1	1	1	UDP-3-O-[3-hydroxymyristoyl] glucosamine N-acyltransferase
1	1	1	1	1	1	1	1	1	1	1	1	1	1	1	1	1	1	1	1	1	1	1	1	beta-hydroxyacyl-(acyl-carrier-protein) dehydratase FabZ
1	1	1	1	1	1	1	1	1	1	1	1	0	1	1	0	1	0	1	1	0	1	1	0	hypothetical protein
1	1	1	1	1	1	1	1	1	1	1	1	1	1	1	1	1	1	1	1	1	1	1	1	acyl-(acyl-carrier-protein)-UDP-N-acetylglucosamine O-acyltransferase
1	1	1	1	1	1	1	1	1	1	1	1	1	1	1	1	1	1	1	1	1	1	1	1	hypothetical protein
1	1	1	1	1	1	1	1	1	1	1	1	1	1	1	1	1	1	1	1	1	1	1	1	regulatory protein recX
1	1	1	1	1	1	1	1	1	1	1	1	1	1	1	1	1	1	1	1	1	1	1	1	recA protein
1	1	1	1	1	1	1	1	1	1	1	1	1	1	1	1	1	1	1	1	1	1	1	1	heat shock protein 15
1	1	1	1	1	1	1	1	1	1	1	1	1	1	1	1	1	1	1	1	0	1	1	1	HAD superfamily hydrolase
1	1	1	1	1	1	1	1	1	1	1	1	0	1	1	1	1	1	1	1	1	1	1	1	Fels-1 Prophage Protein-like family protein
1	1	1	1	1	1	1	1	1	1	1	1	1	1	1	1	1	1	1	1	1	0	0	1	hypothetical protein
1	1	1	1	1	1	1	1	1	1	1	1	1	1	1	1	1	1	1	1	0	1	1	1	hypothetical protein
1	1	1	1	1	1	1	1	1	1	1	1	1	1	1	1	1	1	1	1	1	1	1	1	Acetyltransferase GNAT family
1	1	0	1	1	1	1	0	1	1	1	0	1	1	1	1	0	0	1	1	1	1	0	1	monooxygenase
1	1	1	1	1	1	1	1	1	1	1	1	0	1	1	0	1	0	1	1	0	1	1	0	glycine/D-amino acid oxidase
1	1	1	1	1	1	1	1	1	1	1	1	1	1	1	1	1	1	1	0	1	1	1	1	hypothetical protein
1	1	1	1	1	1	1	1	1	1	1	1	1	1	1	1	1	1	1	1	1	1	1	1	putative L-kynurenine hydrolase
1	1	1	1	1	1	1	1	1	1	1	1	1	1	1	1	1	1	1	1	1	1	1	1	gamma-aminobutyrate permease
1	1	1	1	1	1	1	1	1	1	1	1	1	1	1	1	1	1	1	1	0	1	1	1	hypothetical protein
1	1	1	1	1	1	1	1	1	1	1	1	1	1	1	1	1	1	1	1	0	1	1	1	extracellular serine proteinase
1	1	1	1	1	1	1	1	1	1	1	1	1	1	1	1	1	1	1	1	0	1	1	1	putative sulfate transporter
1	1	1	1	1	1	1	1	1	1	1	1	1	1	1	1	1	1	1	1	0	1	1	1	hypothetical protein
1	1	1	1	1	1	1	1	1	1	1	1	1	1	1	1	1	1	1	1	0	1	1	1	glucose/sorbosone dehydrogenase
1	1	1	1	1	1	1	1	1	1	1	1	1	1	1	1	1	1	1	1	0	1	1	1	putative stress protein
1	1	1	1	1	1	1	1	1	1	1	1	1	1	1	1	1	1	1	1	0	1	1	1	signal transduction protein
1	1	1	0	1	1	1	1	1	0	0	1	0	0	1	0	1	0	1	1	0	1	1	0	transcriptional regulator
1	1	1	1	1	1	1	1	1	1	1	1	0	1	1	1	1	1	1	1	0	1	1	1	hypothetical protein
1	1	1	1	1	1	1	1	1	1	1	1	1	1	1	1	1	1	1	1	0	1	1	1	transcriptional repressor mprA
1	1	1	0	1	1	1	1	1	0	0	0	0	0	0	0	1	0	0	1	0	0	0	0	hypothetical protein
1	1	1	0	1	1	0	1	0	1	1	1	0	1	1	0	0	0	0	1	0	1	1	0	hypothetical protein
1	1	1	0	1	1	1	1	1	0	0	1	0	0	1	0	1	0	0	0	0	0	1	0	hypothetical protein
1	1	1	1	1	1	1	1	1	1	1	1	1	1	1	1	1	1	1	1	0	1	1	1	phosphotransferase system, fructose-specific IIC component
1	1	1	1	1	1	1	1	1	1	1	1	1	1	1	1	1	1	1	1	0	1	1	1	1-phosphofructokinase
1	1	1	1	1	1	1	1	1	1	1	1	1	1	1	1	1	1	1	1	0	1	1	1	Multiphosphoryl transfer protein (MTP)
1	1	1	1	1	1	1	1	1	1	1	1	1	1	1	1	1	1	1	1	0	1	1	1	alpha/beta hydrolase
1	1	1	1	1	1	1	1	1	1	1	1	1	1	1	1	1	1	1	1	0	1	1	1	hypothetical protein
1	1	1	0	1	1	1	1	1	0	0	1	0	0	1	0	1	0	1	1	0	1	1	0	saccharopine dehydrogenase
1	1	1	1	1	1	1	1	1	1	1	1	1	1	1	1	1	1	1	1	0	1	1	1	hypothetical protein
1	1	1	1	1	1	1	1	1	1	1	1	1	1	1	1	1	1	1	1	1	1	1	1	branched chain amino acid transporter
1	1	1	1	1	1	1	1	1	1	1	1	1	1	1	1	1	1	1	1	1	1	1	1	methionine aminopeptidase
1	1	1	1	1	1	1	1	1	1	1	1	1	1	1	1	1	1	1	1	1	1	1	1	LysR family transcriptional regulator
1	1	1	1	1	1	1	1	1	1	1	1	1	1	1	1	1	1	1	1	1	1	1	1	hypothetical protein
1	1	1	1	1	1	1	1	1	1	1	1	1	1	1	1	1	1	1	1	1	1	1	1	hypothetical protein
1	1	1	1	1	1	1	1	1	1	1	1	1	1	1	1	1	1	1	1	1	1	1	1	ornithine/acetylornithine aminotransferase
1	1	1	1	1	1	1	1	1	1	1	1	1	1	1	1	1	1	1	1	1	1	1	1	CBS domain pair family protein
1	1	1	1	1	1	1	1	1	1	1	1	1	1	1	1	1	1	1	1	1	1	1	1	hypothetical protein
1	0	1	0	1	1	1	1	0	0	0	0	0	0	1	1	1	0	0	0	0	1	0	0	hypothetical protein
1	1	1	0	1	1	1	1	1	0	0	1	0	0	1	0	1	0	1	1	0	1	1	0	monoamine oxidase
1	1	1	1	1	1	1	1	1	1	1	1	1	1	1	1	1	1	1	1	1	1	1	1	hypothetical protein
1	1	1	1	1	1	1	1	1	1	1	1	1	1	1	1	1	1	1	1	1	1	1	1	hypothetical protein
1	1	1	1	1	1	1	1	1	1	1	1	1	1	1	1	1	1	1	1	1	1	1	1	hypothetical protein
1	1	1	1	1	1	1	1	1	1	1	1	1	1	1	1	1	1	1	1	1	1	1	1	signal recognition particle-docking protein FtsY
1	1	1	1	1	1	1	1	1	1	1	1	1	1	1	1	1	1	1	1	0	1	1	1	nitroreductase
1	1	1	1	1	1	1	1	1	1	1	1	1	1	1	1	1	1	1	1	1	1	1	1	hypothetical protein
1	1	1	1	1	1	1	1	1	0	0	1	1	0	1	1	1	0	1	1	0	1	1	0	histone acetyltransferase HPA2
1	1	1	1	1	1	1	1	1	1	1	1	1	1	1	1	1	1	1	1	1	1	1	1	cyd operon protein YbgE family protein
1	1	1	1	1	1	1	1	1	1	1	1	1	1	1	1	1	1	1	1	1	1	1	1	cytochrome d ubiquinol oxidase
1	1	1	1	1	1	1	1	1	1	1	1	1	1	1	1	1	1	1	1	1	1	1	1	cytochrome D ubiquinol oxidase, subunit I
1	1	1	0	1	1	1	1	1	0	0	1	0	0	1	0	1	0	1	1	0	1	1	0	flavoprotein
1	1	1	1	1	1	1	1	1	1	1	1	1	1	1	1	1	1	1	1	1	1	1	1	hypothetical protein
1	1	1	1	1	1	1	1	1	1	1	1	0	1	1	1	1	1	1	1	1	1	1	1	hypothetical protein
1	1	1	1	1	1	1	1	1	1	1	1	1	1	1	1	1	1	1	1	1	1	1	1	ribokinase family sugar kinase
1	1	1	1	1	1	1	1	1	1	1	1	1	1	1	1	1	1	1	1	0	1	1	1	ferrichrome-iron receptor protein
1	1	1	1	1	1	1	1	1	1	1	1	1	1	1	1	1	1	1	1	1	1	1	1	Zn-dependent peptidase
1	1	1	1	1	1	1	1	1	1	1	1	1	1	1	1	1	1	1	1	0	1	1	1	Outer membrane phospholipase A
1	1	1	1	1	1	1	1	1	1	1	1	1	1	1	1	1	1	1	1	1	1	1	1	potassium uptake protein (TrkH)
1	1	1	1	1	1	1	1	1	1	1	1	1	1	1	1	1	1	1	1	1	1	1	1	trk system potassium uptake protein TrkA
1	1	1	1	1	1	1	1	1	1	1	1	1	1	1	1	1	1	1	1	1	1	1	1	threonine dehydratase biosynthetic (threonine deaminase)
1	1	1	1	1	1	1	1	1	1	1	1	1	1	1	1	1	1	1	1	1	1	1	1	Ribose-5-phosphate isomerase A
1	1	1	1	1	1	1	1	1	1	1	1	0	1	1	0	1	0	1	1	0	1	1	0	alpha/beta fold family hydrolase
1	1	1	1	1	1	1	1	1	1	1	1	1	1	1	1	1	1	1	1	1	1	1	1	hypothetical protein
1	1	1	1	1	1	1	1	1	1	1	1	1	1	1	1	1	1	1	1	1	1	1	1	hypothetical protein
1	1	1	1	1	1	1	1	1	1	1	1	1	1	1	1	1	1	1	1	1	1	1	1	N-acetyl-gamma-glutamyl-phosphate reductase
1	1	1	1	1	1	1	1	1	1	1	1	1	1	1	1	1	1	1	1	1	1	1	1	hypothetical protein
1	1	1	1	1	1	1	1	1	1	1	1	1	1	1	1	1	1	1	1	1	1	1	1	ATP-dependent Clp protease adaptor protein ClpS
1	1	1	1	1	1	1	1	1	1	1	1	1	1	1	1	1	1	1	1	1	1	1	1	ATP-binding protease component
1	1	1	1	1	1	1	1	1	1	1	1	1	1	1	1	1	1	1	1	1	1	1	1	hypothetical protein
1	1	1	1	1	1	1	1	1	1	1	1	1	1	1	1	1	1	1	1	1	1	1	1	3-deoxy-7-phosphoheptulonate synthase
1	1	1	1	1	1	1	1	1	1	1	1	1	1	1	1	1	1	1	1	1	1	1	1	hypothetical protein
1	1	1	1	1	1	1	1	1	1	1	1	1	1	1	1	1	1	1	1	1	1	1	1	transcriptional regulator
1	1	1	1	1	1	1	1	1	1	1	1	0	1	1	0	1	0	1	1	0	1	1	0	outer membrane protein
1	1	1	1	1	1	1	1	1	1	1	1	1	1	1	1	1	1	1	1	0	1	1	1	2,4-dienoyl-CoA reductase
1	1	1	1	1	1	1	1	1	1	1	1	1	1	1	1	1	1	1	1	1	1	1	1	hypothetical protein
1	1	1	1	1	1	1	1	1	1	1	1	1	1	1	1	1	1	1	1	1	1	1	1	hypothetical protein
1	1	1	1	1	1	1	1	1	1	1	1	1	1	1	1	1	1	1	1	1	1	1	1	alpha/beta hydrolase
1	1	1	1	1	1	1	1	1	0	1	1	1	1	1	1	1	1	1	1	1	1	1	1	hypothetical protein
1	1	1	1	1	1	1	1	1	1	1	1	1	1	1	1	1	1	1	1	1	1	1	1	putative signal peptide-containing protein
1	1	1	1	1	1	1	1	1	1	1	1	1	1	1	1	1	1	1	1	1	1	1	1	CTP synthase
1	1	1	1	1	1	1	1	1	1	1	1	1	1	1	1	1	1	1	1	1	1	1	1	2-dehydro-3-deoxyphosphooctonate aldolase
1	1	1	1	1	1	1	1	1	1	1	1	1	1	1	1	1	1	1	1	1	1	1	1	phosphopyruvate hydratase
1	1	1	1	1	1	1	1	1	1	1	1	1	1	1	1	1	1	1	1	0	1	1	1	hypothetical protein
1	1	1	1	1	1	1	1	1	1	1	1	1	1	1	0	1	1	1	1	0	1	1	1	AdeB
1	1	1	1	1	1	1	1	1	1	1	1	1	1	1	1	1	1	1	1	1	1	1	1	septum formation initiator
1	1	1	1	1	1	1	1	1	1	1	1	1	1	1	1	1	1	1	1	1	1	1	1	2-C-methyl-D-erythritol 4-phosphate cytidylyltransferase
1	1	1	1	1	1	1	1	1	1	1	1	1	1	1	1	1	1	1	1	1	1	1	1	3-oxoadipate CoA-transferase subunit A
1	1	1	1	1	1	1	1	1	1	1	1	1	1	1	1	1	1	1	1	1	1	1	1	Acyl CoA:acetate/3-ketoacid CoA transferase, beta subunit
1	1	1	1	1	1	1	1	1	1	1	1	1	1	1	1	1	1	1	1	1	1	1	1	beta-ketoadipyl CoA thiolase
1	1	1	1	1	1	1	1	1	1	1	1	1	1	1	1	1	1	1	1	1	1	1	1	3-carboxy-cis,cis-muconate cycloisomerase (3-carboxymuconate lactonizing enzyme) (CMLE)
1	1	1	1	1	1	1	1	1	1	1	1	1	1	1	1	1	1	1	1	1	1	1	1	3-oxoadipate enol-lactonase
1	1	1	1	1	1	1	1	1	1	1	1	1	1	1	1	1	1	1	1	1	1	1	1	hypothetical protein
1	1	1	1	1	1	1	1	1	1	1	1	1	1	1	1	1	1	1	1	1	1	1	1	gamma-carboxymuconolactone decarboxylase
1	1	1	1	1	1	1	1	1	1	1	1	1	1	1	1	1	1	1	1	1	1	1	1	protocatechuate 3,4-dioxygenase subunit beta
1	1	1	1	1	1	1	1	1	1	1	1	1	1	1	0	1	1	1	1	0	1	1	1	membrane fusion protein
1	1	1	1	1	1	1	1	1	1	1	1	1	1	1	1	1	1	1	1	1	1	1	1	protocatechuate 3,4-dioxygenase alpha chain
1	1	1	1	1	1	1	1	1	1	1	1	1	1	1	1	1	1	1	1	0	1	1	1	3-dehydroquinate dehydratase
1	1	1	1	1	1	1	1	1	1	1	1	1	1	1	1	1	1	1	1	1	1	1	1	putative 3-dehydroshikimate dehydratase (DHS dehydratase) (DHSase)
1	1	1	1	1	1	1	1	1	1	1	1	1	1	1	1	1	1	1	1	1	1	1	1	porin B
1	1	1	1	1	1	1	1	1	1	1	1	1	1	1	1	1	1	1	1	1	1	1	1	glucose dehydrogenase
1	1	1	1	1	1	1	1	1	1	1	1	1	1	1	1	1	1	1	1	1	1	1	1	hypothetical protein
1	1	1	1	1	1	1	1	1	1	1	1	1	1	1	1	1	1	1	1	1	1	1	1	transporter component
1	1	1	1	1	1	1	1	1	1	1	1	1	1	1	1	1	1	1	1	1	1	1	1	hypothetical protein
1	1	1	1	1	1	1	1	1	1	1	1	1	1	1	1	1	1	1	1	0	1	1	1	Zn-dependent hydrolase
1	1	1	1	1	1	1	1	1	1	1	1	1	1	1	1	1	1	1	1	1	1	1	1	hypothetical protein
1	1	1	1	1	1	1	1	1	1	1	1	1	1	1	0	1	1	1	1	0	1	1	1	two-component response regulator
1	1	1	1	1	1	1	1	1	1	1	1	1	1	1	1	1	1	1	1	0	1	1	1	transcriptional regulator
1	1	1	1	1	1	1	1	1	1	1	1	1	1	1	1	1	1	1	1	0	1	1	1	Acyl-CoA dehydrogenase, C-terminal domain protein
1	1	1	1	1	1	1	1	1	1	1	1	1	1	1	1	1	1	1	1	0	1	1	1	Phosphotransferase enzyme family protein
1	1	1	1	1	1	1	1	1	1	1	1	1	1	1	1	1	1	1	1	0	1	1	1	fructose-2,6-bisphosphatase
1	1	1	1	1	1	1	1	1	1	1	1	1	1	1	1	1	1	1	1	0	1	1	1	short chain dehydrogenase
1	1	1	1	1	1	1	1	1	1	1	1	1	1	1	1	1	1	1	1	0	1	1	1	putative benzoate transport BenP
1	1	1	1	1	1	1	1	1	1	1	1	1	1	1	1	1	1	1	1	0	1	1	1	major facilitator superfamily transporter permease
1	1	1	1	1	0	1	1	0	1	1	0	0	0	1	0	0	0	0	1	0	0	0	1	hypothetical protein
1	1	1	1	1	1	1	1	1	1	1	1	1	1	1	1	1	1	1	1	0	1	1	1	MarR family multidrug resistance pump transcriptional regulator
1	1	1	1	1	1	1	1	1	1	1	1	1	1	1	1	1	1	1	1	0	1	1	1	Asp-tRNAAsn/Glu-tRNAGln amidotransferase A subunit
1	1	0	0	1	1	1	0	0	0	0	0	0	0	0	0	0	0	1	1	0	0	0	0	hypothetical protein
1	1	0	1	1	1	1	1	1	1	1	0	1	1	1	1	0	0	1	1	1	1	0	1	oxidoreductase, short chain dehydrogenase/reductase family protein
1	1	1	1	1	1	1	1	1	1	1	1	1	1	1	0	1	1	1	1	0	1	1	1	Signal transduction histidine kinase
1	1	1	1	1	1	1	1	1	1	1	1	1	1	1	1	1	1	1	1	0	1	1	1	acyl-CoA dehydrogenase protein
1	1	1	1	1	1	1	1	1	1	1	1	1	1	1	1	1	1	1	1	0	1	1	1	hypothetical protein
1	1	1	1	1	1	1	1	1	1	1	1	1	1	1	1	1	1	1	1	0	1	1	1	IacI
1	1	1	1	1	1	1	1	1	1	1	1	1	1	1	1	1	1	1	1	0	1	1	1	ring hydroxylating dioxygenase, Rieske
1	1	1	1	1	1	1	1	1	1	1	1	1	1	1	1	1	1	1	1	0	1	1	1	putative dioxygenase, hydroxylase small component
1	1	1	1	1	1	1	1	1	1	1	1	1	1	1	1	1	1	1	1	0	1	1	1	putative Short-chain dehydrogenase/reductase
1	1	1	1	1	1	1	1	1	1	1	1	1	1	1	1	1	1	1	1	0	1	1	1	flavodoxin reductase 1
1	1	1	1	1	1	1	1	1	1	1	1	1	1	1	1	1	1	1	1	0	1	1	1	nitrilotriacetate monooxygenase component B
1	1	1	1	1	1	1	1	1	1	1	1	1	1	1	1	1	1	1	1	0	1	1	1	putative transcriptional regulator
1	1	1	1	1	1	1	1	1	1	1	1	1	1	1	1	1	1	1	1	0	1	1	1	tyramine oxidase
1	1	1	1	1	1	1	1	1	0	0	1	1	0	1	0	1	1	1	1	0	1	1	1	RND type efflux pump
1	1	1	1	1	1	1	1	1	1	1	1	1	1	1	1	1	1	1	1	0	1	1	1	hypothetical protein
1	1	1	1	1	1	1	1	1	1	1	1	1	1	1	1	1	1	1	1	0	1	1	1	phenylacetaldehyde dehydrogenase(PAD)
1	1	1	0	1	1	1	1	1	1	1	1	1	1	1	1	1	1	1	1	0	1	1	1	putative penicillin acylase precursor (penicillin amidase) (penicillin amidohydrolase)
1	1	1	0	1	1	1	1	1	1	1	1	1	1	1	1	1	1	1	1	1	1	1	1	3-oxoadipate enol-lactonase
1	1	1	0	1	1	1	1	1	1	1	1	1	1	1	1	1	1	1	1	1	1	1	1	beta-ketoadipyl CoA thiolase
1	1	1	0	1	1	1	1	1	1	1	1	1	1	1	1	1	1	1	1	1	1	1	0	3-oxoadipate CoA-transferase subunit B
1	1	1	0	1	1	1	1	1	1	1	1	1	1	1	1	1	1	1	1	1	1	1	1	3-oxoadipate CoA-transferase subunit A
1	1	1	0	1	1	1	1	1	1	1	1	1	1	1	1	1	1	1	1	1	1	1	1	catechol 1,2-dioxygenase
1	1	1	0	1	1	1	1	1	1	1	1	1	1	1	1	1	1	1	1	1	1	1	1	muconolactone delta-isomerase
1	1	1	0	1	1	1	1	1	1	1	1	1	1	1	1	1	1	1	1	1	1	1	1	muconate cycloisomerase I (cis,cis-muconate lactonizing enzyme I) (MLE)
1	1	1	1	1	1	1	1	1	1	1	1	1	1	1	0	1	1	1	1	0	1	1	1	AraC-type DNA-binding domain-containing protein
1	1	1	1	1	1	1	1	1	1	1	1	1	1	1	1	1	1	1	1	1	1	1	1	transcription regulator LysR
1	1	1	1	1	1	1	1	1	1	1	1	1	1	1	1	1	1	1	1	1	1	1	1	hypothetical protein
1	1	1	1	1	1	1	1	1	1	1	1	1	1	1	1	1	1	1	1	0	1	1	1	pyruvate dehydrogenase complex repressor
1	1	1	1	1	1	1	1	1	1	1	1	1	1	1	1	1	1	1	1	0	1	1	1	dihydroxy-acid dehydratase
1	1	1	1	1	1	1	1	1	1	1	1	1	1	1	1	1	1	1	1	0	1	1	1	MFS family permease
1	1	1	1	1	1	1	1	1	1	1	1	1	1	1	1	1	1	1	1	0	1	1	1	hypothetical protein
1	1	1	0	1	1	1	1	1	1	1	1	1	1	1	1	1	1	1	1	0	1	1	1	putative transcriptional activator of quorum sensing autoinducer synthesis transcription regulator protein
1	1	1	0	1	1	1	1	1	1	1	1	1	1	1	1	1	1	1	1	0	1	1	1	hypothetical protein
1	1	1	0	1	1	1	1	1	1	1	1	1	1	1	1	1	1	1	1	0	1	1	1	N-acylhomoserine lactone synthase, autoinducer synthesis protein
1	1	1	0	1	1	1	1	1	1	1	1	1	1	1	1	1	1	1	1	1	1	1	1	MFS family transporter
1	1	1	1	1	1	1	1	1	1	1	1	1	1	1	0	1	1	1	1	0	1	1	1	hydrolase, alpha/beta domain protein
1	1	1	1	1	1	1	1	1	1	1	1	1	1	1	1	1	1	1	1	1	1	1	1	enoyl-CoA hydratase/carnithine racemase
1	1	1	1	1	1	1	1	1	1	1	1	1	1	1	1	1	1	1	1	0	1	1	1	FadB1x
1	1	1	1	1	1	1	1	1	1	1	1	1	1	1	1	1	1	1	1	1	1	1	1	acyl-CoA dehydrogenase
1	1	1	1	1	1	1	1	1	1	1	1	1	1	1	1	1	1	1	1	1	1	1	1	acetate-CoA ligase
1	1	1	1	1	1	1	1	1	1	1	1	1	1	1	1	1	1	1	1	1	1	1	1	3-hydroxyisobutyrate dehydrogenase
1	1	1	1	1	1	1	1	1	1	1	1	0	1	1	1	1	1	1	1	1	1	1	1	methylmalonate-semialdehyde dehydrogenase (acylating)
1	1	1	1	1	1	1	1	1	1	1	1	1	1	1	1	1	1	1	1	1	1	1	1	LysR family transcriptional regulator
1	1	1	0	1	1	1	1	1	1	1	1	1	1	1	1	1	1	1	0	0	1	1	1	gamma-aminobutyrate permease
1	1	1	1	1	1	1	1	1	1	1	1	1	1	1	1	1	1	1	1	1	1	1	1	D-serine/D-alanine/glycine transporter
1	1	1	1	1	1	1	1	1	1	1	1	1	1	1	1	1	1	1	1	1	1	1	1	hypothetical protein
1	1	1	1	1	1	1	1	1	1	1	1	1	1	1	0	1	1	1	1	0	1	1	1	short chain dehydrogenase
1	1	1	1	1	1	1	1	1	1	1	1	1	1	1	1	1	1	1	1	1	1	1	1	alanine racemase 2, PLP-binding, catabolic
1	1	1	1	1	1	1	1	1	1	1	1	1	1	1	1	1	1	1	1	1	1	1	1	D-amino acid dehydrogenase small subunit
1	1	1	1	1	1	1	1	1	1	1	1	1	1	1	1	1	1	1	1	1	1	1	1	leucine-responsive regulatory protein
1	1	1	1	1	1	1	1	1	1	1	1	1	1	1	1	1	1	1	1	1	1	1	1	hypothetical protein
1	1	1	1	1	1	1	1	1	1	1	1	1	1	1	1	1	1	1	1	1	1	1	1	outer membrane receptor
1	1	1	1	1	1	1	1	1	1	1	1	1	1	1	1	1	1	1	1	1	1	1	1	hypothetical protein
1	1	1	1	1	1	1	1	1	1	1	1	1	1	1	1	1	1	1	1	1	1	1	1	hypothetical protein
1	1	1	1	1	1	1	1	1	1	1	1	1	1	1	1	1	1	1	1	1	1	1	1	putative dual specificity pseudouridine synthase for 23S rRNA and tRNAphe modification (RluA-like) protein
1	1	1	1	1	1	1	1	1	1	1	1	1	1	1	1	1	1	1	1	1	1	1	1	hypothetical protein
1	0	0	0	1	0	0	0	0	0	0	0	0	0	0	0	0	0	0	0	0	0	0	0	hypothetical protein
1	1	1	1	1	1	1	1	1	1	1	1	1	1	1	0	1	1	1	1	0	1	1	1	cis-2,3-dihydrobiphenyl-2,3-diol dehydrogenase
1	1	1	1	1	1	1	1	1	1	1	1	1	1	1	1	1	1	1	1	1	1	1	0	short-chain dehydrogenase
1	0	0	0	1	0	0	0	0	0	0	0	0	0	0	0	0	0	0	0	0	0	0	0	hypothetical protein
1	0	0	0	1	0	0	0	0	0	0	0	0	0	0	0	0	0	0	0	0	0	0	0	hypothetical protein
1	0	0	0	1	0	0	0	0	0	0	1	0	0	0	1	0	1	1	0	0	0	0	1	hypothetical protein
1	1	1	0	1	1	1	1	1	0	0	1	1	0	1	0	1	0	0	1	0	1	1	1	3-oxoacyl-(acyl-carrier-protein) synthase
1	0	1	0	1	0	0	0	0	0	0	0	1	1	0	0	0	1	1	1	1	0	1	0	hypothetical protein
1	0	0	0	1	0	0	0	0	0	0	0	0	0	0	0	0	0	1	0	0	0	0	0	hypothetical protein
1	0	0	0	1	0	0	0	0	0	0	0	0	0	0	0	0	0	0	0	0	0	0	0	hypothetical protein
1	1	1	1	1	1	1	1	1	0	1	1	1	1	1	1	1	1	1	1	1	1	1	1	hypothetical protein
1	1	1	0	1	1	1	1	1	0	0	0	0	0	1	0	1	1	1	1	1	1	1	0	hypothetical protein
1	1	1	0	1	1	1	1	1	0	0	1	0	0	1	0	1	0	1	1	0	1	1	0	hypothetical protein
1	1	1	1	1	1	1	1	1	1	1	1	1	1	1	1	1	1	1	1	1	1	1	1	2-methylisocitrate dehydratase, Fe/S-dependent
1	1	1	1	1	1	1	1	1	1	1	1	0	1	1	1	1	1	1	1	1	1	1	1	methylcitrate synthase
1	1	1	1	1	1	1	1	1	1	1	1	1	1	1	1	1	1	1	1	1	1	1	1	hypothetical protein
1	1	1	1	1	1	1	1	1	1	1	1	1	1	1	1	1	1	1	1	1	1	1	1	GntR family transcriptional regulator
1	0	1	0	1	0	0	0	1	0	0	0	0	0	0	0	1	0	0	0	0	0	0	0	hypothetical protein
1	1	1	1	1	1	1	1	1	1	1	1	1	1	1	1	1	1	1	1	1	1	1	1	aromatic amino acid aminotransferase
1	1	1	1	1	1	1	1	1	1	1	1	1	1	1	1	1	1	1	1	1	1	1	1	D-lactate dehydrogenase FAD-binding protein
1	0	0	0	1	0	0	0	0	0	0	0	0	0	0	0	0	0	0	0	0	0	0	0	hypothetical protein
1	1	1	1	1	1	1	1	1	1	1	1	1	1	1	1	1	1	1	1	1	1	1	1	L-lactate dehydrogenase
1	1	1	1	1	1	1	1	1	1	1	1	1	1	1	1	1	1	1	1	1	1	1	1	L-lactate utilization transcriptional repressor
1	1	1	0	1	1	1	1	1	1	0	1	0	0	1	0	1	0	1	1	1	1	1	0	hypothetical protein
1	1	1	1	1	1	1	1	1	1	1	1	1	1	1	1	1	1	1	1	0	1	1	1	L-lactate permease
1	1	1	1	1	1	1	1	1	1	1	1	1	1	1	1	1	1	1	1	1	1	1	1	hypothetical protein
1	1	1	1	1	1	1	1	1	1	0	1	1	0	1	1	1	1	1	1	1	1	1	0	UDP-glucose 4-epimerase
1	1	1	1	1	1	1	1	1	1	1	1	1	1	1	1	1	1	1	1	1	1	1	1	hypothetical protein
1	1	1	1	1	1	1	1	1	1	1	1	1	1	1	1	1	1	1	1	1	1	1	1	UDP-glucose 6-dehydrogenase
1	1	1	1	1	1	1	1	1	1	1	1	1	1	1	1	1	1	1	1	1	1	1	1	UTP-glucose-1-phosphate uridylyltransferase
1	0	0	1	1	0	0	0	0	0	0	0	0	0	0	1	0	1	1	1	0	0	0	1	UDP-galactose phosphate transferase (WeeH)
1	0	0	0	1	0	0	0	0	0	0	0	0	0	0	1	0	1	1	0	0	0	0	0	UDP-N-acetylmuramyl pentapeptide phosphotransferase/UDP-N-acetylglucosamine-1-phosphate transferase
1	0	0	0	1	0	0	0	0	0	0	0	0	0	0	1	0	1	1	1	0	0	0	0	UDP-glucose 4-epimerase
1	0	0	0	1	0	0	0	0	0	0	0	0	0	0	1	0	1	1	1	0	0	0	0	hypothetical protein
1	1	1	0	1	1	1	1	1	0	0	1	1	0	1	0	1	0	1	1	0	1	1	0	hypothetical protein
1	0	0	0	1	0	0	0	0	0	0	0	0	0	0	1	0	1	1	1	0	0	0	0	UDP-N-acetylglucosamine 2-epimerase
1	0	0	0	1	0	0	0	0	0	0	0	0	0	0	1	0	1	1	1	0	0	0	0	WbjC
1	0	0	0	1	0	0	0	0	0	0	0	0	0	0	1	0	1	1	1	0	0	0	0	WbjB
1	0	0	0	1	0	0	0	0	0	0	0	0	0	0	0	0	1	1	0	0	0	0	0	glycosyltransferase
1	0	0	0	1	0	0	0	0	0	0	0	0	0	0	0	0	1	1	0	0	0	0	0	glycosyltransferase
1	0	0	0	1	0	0	0	0	0	0	0	0	0	0	0	0	0	0	0	0	0	0	0	hypothetical protein
1	0	0	0	1	0	0	0	0	0	0	0	0	0	0	0	0	0	0	0	0	0	0	0	Maltose O-acetyltransferase (EC 2.3.1.79)
1	0	0	0	1	0	0	0	0	0	0	0	0	0	0	0	0	0	0	0	0	0	0	0	hypothetical protein
1	0	0	0	1	0	0	0	0	0	0	0	0	0	0	0	0	1	1	0	0	0	0	0	nucleoside-diphosphate-sugar epimerase
1	1	1	1	1	1	1	1	1	1	1	1	0	1	1	1	1	1	1	1	1	1	1	1	UDP-N-acetyl-D-mannosaminuronate dehydrogenase
1	1	1	0	1	1	1	1	1	0	0	1	0	0	1	0	1	0	1	1	0	1	1	0	putative phage-encoded protein
1	1	1	0	1	1	1	1	1	1	1	1	1	1	1	1	1	1	1	1	1	1	0	1	periplasmic protein
1	1	1	0	1	1	1	1	1	1	1	1	1	1	1	1	1	1	1	1	1	1	0	1	Low molecular weight protein-tyrosine-phosphatase
1	1	1	0	1	1	1	1	1	1	1	1	1	1	1	1	1	1	1	0	1	1	0	1	protein tyrosine kinase
1	1	1	1	1	1	1	1	1	1	1	1	1	1	1	1	1	1	1	1	1	1	1	1	peptidyl-prolyl cis-trans isomerase, FKBP-type
1	1	1	1	1	1	1	1	1	1	1	1	1	1	1	1	1	1	1	1	1	1	1	1	FKBP-type 22KD peptidyl-prolyl cis-trans isomerase
1	1	1	1	1	1	1	1	1	1	1	1	1	1	1	1	1	1	1	1	1	1	1	1	MviN family virulence factor
1	1	1	1	1	1	1	1	1	1	1	1	1	1	1	1	1	1	1	1	1	1	1	1	beta-lactamase expression regulator AmpD
1	1	1	1	1	1	1	1	1	1	1	1	1	1	1	1	1	1	1	1	1	1	1	1	nicotinate-nucleotide pyrophosphorylase
1	1	1	1	1	1	1	1	1	1	0	1	1	0	1	1	1	1	1	1	0	1	1	1	hypothetical protein
1	1	1	1	1	1	1	1	1	1	1	1	1	1	1	1	1	1	1	1	1	1	1	1	phospholipase C
1	1	0	1	1	1	1	1	1	1	1	1	1	1	1	1	0	0	1	1	1	1	0	1	hypothetical protein
1	1	1	0	1	1	1	1	1	0	0	1	0	0	1	0	1	0	1	1	0	1	1	0	hypothetical protein
1	0	0	0	0	0	0	0	0	0	0	0	0	0	0	0	0	0	0	0	0	0	0	0	Phospholipase C 4 precursor (EC 3.1.4.3)
1	1	1	1	1	1	1	1	1	1	1	0	1	0	1	1	1	1	0	1	0	0	0	1	hypothetical protein
1	1	1	1	1	1	1	1	1	1	1	1	1	1	1	1	1	1	1	1	1	1	1	1	ribonuclease PH (RNase PH), tRNA nucleotidyltransferase
1	1	1	1	1	1	1	1	1	1	1	1	1	1	1	1	1	1	1	1	1	1	1	1	hypothetical protein
1	1	1	1	1	1	1	1	1	1	1	1	1	1	1	1	1	1	1	1	1	1	1	1	flavodoxin reductase (ferredoxin-NADPH reductase) family protein 1
1	1	1	1	1	1	1	1	1	1	1	1	1	1	1	1	1	1	1	1	1	1	1	1	hypothetical protein
1	1	1	1	1	1	1	1	1	1	1	1	1	1	1	1	1	1	1	1	1	1	1	1	transcriptional regulator, TetR family
1	1	1	1	1	1	1	1	1	1	1	1	1	1	1	1	1	1	1	1	1	1	1	1	Thiol:disulfide interchange protein
1	1	1	1	1	1	1	1	1	1	1	1	1	1	1	1	1	1	1	1	1	1	1	1	3-demethylubiquinone-9 3-methyltransferase
1	1	1	1	1	1	1	1	1	1	1	1	1	1	1	1	1	1	1	1	1	1	1	1	putative phosphoglycolate phosphatase, bacterial
1	1	1	1	1	1	1	1	1	1	1	1	1	1	1	0	1	1	1	1	0	1	1	1	TetR family transcriptional regulator
1	1	1	1	1	1	1	1	1	1	1	1	1	1	1	1	1	1	1	1	1	1	1	1	short chain dehydrogenase
1	1	1	1	1	1	1	1	1	1	1	1	1	1	1	1	1	1	1	1	1	1	1	1	hypothetical protein
1	1	1	1	1	1	1	1	1	1	1	1	1	1	1	1	1	1	1	1	1	1	1	1	hypothetical protein
1	1	1	1	1	1	1	1	1	1	1	1	1	1	1	1	1	1	1	1	1	1	1	1	acetylglutamate kinase
1	1	1	1	1	1	1	1	1	1	1	1	1	1	1	1	1	1	1	1	1	1	1	1	alkanesulfonate ABC transporter periplasmic-binding protein
1	1	1	1	1	1	1	1	1	1	1	1	1	1	1	1	1	1	1	1	1	1	1	1	ssuA
1	1	1	1	1	1	1	1	1	1	1	1	1	1	1	1	1	1	1	1	1	1	1	1	alkanesulfonate monooxygenase, FMNH(2)-dependent
1	1	1	1	1	1	1	1	1	1	1	1	1	1	1	1	1	1	1	1	1	1	1	1	Putative aliphatic sulfonates transport permease protein ssuC
1	1	1	1	1	1	1	1	1	1	1	1	1	1	1	1	1	1	1	1	1	1	1	1	alkanesulfonate transport protein (ABC superfamily, ATP-bind)
1	1	1	1	1	1	1	1	1	1	1	1	1	1	1	1	1	1	1	1	1	1	1	1	transcriptional regulator
1	1	1	1	1	1	1	1	1	0	0	1	1	0	1	0	1	1	1	1	1	1	1	1	transcriptional regulator
1	1	1	1	1	1	1	1	1	1	1	1	1	1	1	1	1	1	1	1	1	1	1	1	phosphorylase
1	1	1	1	1	1	1	1	1	1	1	1	1	1	1	1	1	1	1	1	1	1	1	1	tellurite resistance protein
1	1	1	1	1	1	1	1	1	1	1	1	0	1	1	1	1	1	1	1	1	1	1	1	riboflavin kinase
1	1	1	1	1	1	1	1	1	1	1	1	1	1	1	1	1	1	1	1	1	1	1	1	isoleucine--tRNA ligase
1	1	1	1	1	1	1	1	1	1	1	1	1	1	1	1	1	1	1	1	1	1	1	1	hypothetical protein
1	1	1	1	1	1	1	1	1	1	1	1	1	1	1	1	1	1	1	1	1	1	1	1	FKBP-type peptidyl-prolyl cis-trans isomerase
1	1	1	1	1	1	1	1	1	1	1	1	1	1	1	1	1	1	1	1	0	1	1	1	flavin reductase
1	1	1	1	1	1	1	1	1	1	1	1	0	1	1	1	1	1	1	1	1	1	1	1	hypothetical protein
1	1	1	0	1	1	1	0	0	0	0	0	0	0	0	0	0	0	0	0	0	0	0	0	hypothetical protein
1	1	1	0	1	1	1	0	0	0	0	0	0	0	0	0	0	0	0	0	0	0	0	0	hypothetical protein
1	1	1	1	1	1	1	1	1	1	1	1	1	1	1	0	1	1	1	1	0	1	1	1	putative GTP pyrophosphokinase
1	1	1	0	1	1	1	0	0	0	0	0	0	0	0	0	0	0	0	0	0	0	0	0	hypothetical protein
1	1	1	0	1	1	1	0	0	0	0	0	0	0	0	0	0	0	0	0	0	0	0	0	hypothetical protein
1	1	1	0	1	1	1	0	0	0	0	0	0	0	0	0	0	0	0	0	0	0	0	0	hypothetical protein
1	1	1	0	1	1	1	0	0	0	0	0	0	0	0	0	0	0	0	0	0	0	0	0	hypothetical protein
1	1	1	0	1	1	1	0	0	0	0	0	0	0	0	0	0	0	0	0	0	0	0	0	conserved domain protein
1	1	1	0	1	1	1	0	0	0	0	0	0	0	0	0	0	0	0	0	0	0	0	0	hypothetical protein
1	1	1	0	1	1	1	0	0	0	0	0	0	0	0	0	0	0	0	0	0	0	0	0	hypothetical protein
1	1	1	0	1	1	1	0	0	0	0	0	0	0	0	0	0	0	0	0	0	0	0	0	hypothetical protein
1	1	1	0	1	1	1	0	0	0	0	0	0	0	0	0	0	0	0	0	0	0	0	0	TraD
1	1	1	0	1	1	1	0	0	0	0	0	0	0	0	0	0	0	0	0	0	0	0	0	IncW plasmid conjugative relaxase protein TrwC (TraI homolog)
1	1	1	1	1	1	1	1	1	1	1	1	1	1	1	0	1	1	1	1	0	1	1	1	hypothetical protein
1	1	1	0	1	1	1	0	0	0	0	0	0	0	0	0	0	0	0	0	0	0	0	0	hypothetical protein
1	1	1	0	1	1	1	0	0	0	0	0	0	0	0	0	0	0	0	0	0	0	0	0	hypothetical protein
1	1	1	0	1	1	1	0	0	0	0	0	0	0	0	0	0	0	0	0	0	0	0	0	hypothetical protein
1	1	1	0	1	1	1	0	0	0	0	0	0	0	0	0	0	0	0	0	0	0	0	0	hypothetical protein
1	1	1	0	1	1	1	0	0	0	0	0	0	0	0	0	0	0	0	0	0	0	0	0	Upf31.0
1	1	1	0	1	1	1	0	0	0	0	0	0	0	0	0	0	0	0	0	0	0	0	0	hypothetical protein
1	1	1	0	0	1	1	0	0	0	0	0	0	0	0	0	0	0	0	0	0	0	0	0	hypothetical protein
1	1	1	0	1	1	1	0	0	0	0	0	0	0	0	0	0	0	0	0	0	0	0	0	hypothetical protein
1	1	1	0	1	1	1	0	0	0	0	0	0	0	0	0	0	0	0	0	0	0	0	0	hypothetical protein
1	1	1	0	1	1	1	0	0	0	0	0	0	0	0	0	0	0	0	0	0	0	0	0	hypothetical protein
1	1	1	1	1	1	1	1	1	1	1	1	1	1	1	1	1	1	1	1	0	1	1	1	putative acid phosphatase
1	1	1	0	1	1	1	0	0	0	0	0	0	0	0	0	0	0	0	0	0	0	0	0	Probable resolvase
1	1	1	0	1	1	1	0	0	0	0	0	0	0	0	0	0	0	0	0	0	0	0	0	hypothetical protein
1	1	1	0	1	1	1	0	0	0	0	0	0	0	0	0	0	0	0	0	0	0	0	0	Conjugative transfer transglycosylase
1	1	1	0	1	1	1	0	0	0	0	0	0	0	0	0	0	0	0	0	0	0	0	0	hypothetical protein
1	1	1	0	1	1	1	0	0	0	0	0	0	0	0	0	0	0	0	0	0	0	0	0	FIG00353107: hypothetical protein
1	1	1	0	1	1	1	0	0	0	0	0	0	0	0	0	0	0	0	0	0	0	0	0	TraL
1	1	1	0	1	1	1	0	0	0	0	0	0	0	0	0	0	0	0	0	0	0	0	0	IncF plasmid conjugative transfer pilus assembly protein TraE
1	1	1	0	1	1	1	0	0	0	0	0	0	0	0	0	0	0	0	0	0	0	0	0	IncF plasmid conjugative transfer pilus assembly protein TraK
1	1	1	0	1	1	1	0	0	0	0	0	0	0	0	0	0	0	0	0	0	0	0	0	TraB pilus assembly
1	1	1	0	1	1	1	0	0	0	0	0	0	0	0	0	0	0	0	0	0	0	0	0	Thiol:disulfide interchange protein DsbC
1	1	1	1	1	1	1	1	1	1	1	1	1	1	1	1	1	1	1	1	0	1	1	1	hypothetical protein
1	1	1	0	1	1	1	0	0	0	0	0	0	0	0	0	0	0	0	0	0	0	0	0	membrane lipoprotein lipid attachment site
1	1	1	0	1	1	1	0	0	0	0	0	0	0	0	0	0	0	0	0	0	0	0	0	IncF plasmid conjugative transfer pilus assembly protein TraC
1	1	1	0	1	1	1	0	0	0	0	0	0	0	0	0	0	0	0	0	0	0	0	0	hypothetical protein
1	1	1	0	1	1	1	0	0	0	0	0	0	0	0	0	0	0	0	0	0	0	0	0	Conjugative signal peptidase TrhF
1	1	1	0	1	1	1	0	0	0	0	0	0	0	0	0	0	0	0	0	0	0	0	0	IncF plasmid conjugative transfer pilus assembly protein TraW
1	1	1	0	1	1	1	0	0	0	0	0	0	0	0	0	0	0	0	0	0	0	0	0	IncF plasmid conjugative transfer pilus assembly protein TraU
1	1	1	0	1	1	1	0	0	0	0	0	0	0	0	0	0	0	0	0	0	0	0	0	IncF plasmid conjugative transfer protein TrbC
1	1	1	0	1	1	1	0	0	0	0	0	0	0	0	0	0	0	0	0	0	0	0	0	hypothetical protein
1	1	1	0	1	1	1	0	0	0	0	0	0	0	0	0	0	0	0	0	0	0	0	0	IncF plasmid conjugative transfer pilus assembly protein TraF
1	1	1	0	1	1	1	0	0	0	0	0	0	0	0	0	0	0	0	0	0	0	0	0	IncF plasmid conjugative transfer pilus assembly protein TraH
1	1	1	1	1	1	1	1	1	1	1	1	1	1	1	1	1	1	1	1	0	1	1	1	Putative RND family drug transporter
1	1	1	0	1	1	1	0	0	0	0	0	0	0	0	0	0	0	0	0	0	0	0	0	hypothetical protein
1	1	1	0	1	1	1	0	0	0	0	0	0	0	0	0	0	0	0	0	0	0	0	0	FIG00353782: hypothetical protein
1	1	1	0	1	1	1	0	0	0	0	0	0	0	0	0	0	0	0	0	0	0	0	0	Tiorf34 protein
1	1	1	0	1	1	1	0	0	0	0	0	0	0	0	0	0	0	0	0	0	0	0	0	Error-prone2C lesion bypass DNA polymerase V (UmuC)
1	1	1	0	1	1	1	0	0	0	0	0	0	0	0	0	0	0	0	0	0	0	0	0	hypothetical protein
1	1	1	0	1	1	1	0	0	0	0	0	0	0	0	0	0	0	0	0	0	0	0	0	Rep protein
1	1	1	0	1	1	1	0	0	0	0	0	0	0	0	0	0	0	0	0	0	0	0	0	Zeta toxin
1	1	1	0	1	1	1	0	0	0	0	0	0	0	0	0	0	0	0	0	0	0	0	0	protein of unknown function DUF1173
1	1	1	0	1	1	1	0	0	0	0	0	0	0	0	0	0	0	0	0	0	0	0	0	hypothetical protein
1	1	1	0	1	1	1	0	0	0	0	0	0	0	0	0	0	0	0	0	0	0	0	0	Ornithine cyclodeaminase (EC 4.3.1.12)
1	1	1	1	1	1	1	1	1	1	1	1	1	1	1	1	1	1	1	1	0	1	1	1	hypothetical protein
1	1	1	0	1	1	1	0	0	0	0	0	0	0	0	0	0	0	0	0	0	0	0	0	hypothetical protein
1	1	1	0	1	1	1	0	0	0	0	0	0	0	0	0	0	0	0	0	0	0	0	0	hypothetical protein
1	1	1	0	1	1	1	0	0	0	0	0	0	0	0	0	0	0	0	0	0	0	0	0	hypothetical protein
1	1	0	0	1	1	1	0	0	0	0	0	0	0	0	0	0	0	0	0	0	0	0	0	Micrococcal nuclease (thermonuclease) homologs
1	1	1	0	1	1	1	0	0	0	0	0	0	0	0	0	0	0	0	0	0	0	0	0	hypothetical protein
1	1	1	0	1	1	1	0	0	0	0	0	0	0	0	0	0	0	0	0	0	0	0	0	hypothetical protein
1	1	1	0	1	1	1	0	0	0	0	0	0	0	0	0	0	0	0	0	0	0	0	0	putative DNA binding protein
1	1	1	0	1	1	1	0	0	0	0	0	0	0	0	0	0	0	0	0	0	0	0	0	hypothetical protein
1	1	1	0	1	1	1	0	0	0	0	0	0	0	0	0	0	0	0	0	0	0	0	0	hypothetical protein
1	1	1	0	1	1	1	0	0	0	0	0	0	0	0	0	0	0	0	0	0	0	0	0	hypothetical protein
1	1	1	1	1	1	1	1	1	1	1	1	1	1	1	1	1	1	1	1	0	1	1	1	hypothetical protein
1	1	1	0	1	1	1	0	0	0	0	0	0	0	0	0	0	0	0	0	0	0	0	0	DNA cytosine methyltransferase
1	1	1	0	1	1	1	0	0	0	0	0	0	0	0	0	0	0	0	0	0	0	0	0	hypothetical protein
1	1	1	0	1	1	1	0	0	0	0	0	0	0	0	0	0	0	0	0	0	0	0	0	hypothetical protein
1	1	1	0	1	1	1	0	0	0	0	0	0	0	0	0	0	0	0	0	0	0	0	0	hypothetical protein
1	1	1	0	1	1	1	0	0	0	0	0	0	0	0	0	0	0	0	0	0	0	0	0	hypothetical protein
1	1	1	0	1	1	1	0	0	0	0	0	0	0	0	0	0	0	0	0	0	0	0	0	Chromosome (plasmid) partitioning protein ParA
1	1	1	0	1	1	1	0	0	0	0	0	0	0	0	0	0	0	0	0	0	0	0	0	Chromosome (plasmid) partitioning protein ParB / Stage 0 sporulation protein J
1	1	1	0	1	1	1	0	0	0	0	0	0	0	0	0	0	0	0	0	0	0	0	0	hypothetical protein
1	1	1	0	1	1	1	0	0	0	0	0	0	0	0	0	0	0	0	0	0	0	0	0	hypothetical protein
1	1	1	0	1	1	1	0	0	0	0	0	0	0	0	0	0	0	0	0	0	0	0	0	hypothetical protein
1	1	1	1	1	1	1	1	1	1	1	1	1	1	1	1	0	0	1	1	1	1	1	1	putative repressor protein
1	1	1	1	1	1	1	1	1	1	1	1	1	1	1	1	1	1	1	1	0	1	1	1	major facilitator superfamily permease
1	1	1	0	1	1	1	0	0	0	0	0	0	0	0	0	0	0	0	0	0	0	0	0	hypothetical protein
1	1	1	0	1	1	1	0	0	0	0	0	0	0	0	0	0	0	0	0	0	0	0	0	Streptococcal hemagglutinin protein
1	1	1	0	1	1	1	0	0	0	0	0	0	0	0	0	0	0	0	0	0	0	0	0	hypothetical protein
1	1	1	0	1	1	1	0	0	0	0	0	0	0	0	0	0	0	0	0	0	0	0	0	hypothetical protein
1	1	1	0	1	1	1	0	0	0	0	0	0	0	0	0	0	0	0	0	0	0	0	0	hypothetical protein
1	1	1	0	1	1	1	0	0	0	0	0	0	0	0	0	0	0	0	0	0	0	0	0	hypothetical protein
1	1	1	0	1	1	1	0	0	0	0	0	0	0	0	0	0	0	0	0	0	0	0	0	hypothetical protein
1	1	1	0	1	1	1	0	0	0	0	0	0	0	0	0	0	0	0	0	0	0	0	0	hypothetical protein
1	1	1	0	1	1	1	0	0	0	0	0	0	0	0	0	0	0	0	0	0	0	0	0	hypothetical protein
1	1	1	1	1	1	1	1	1	0	0	1	1	0	1	0	1	1	1	1	0	1	1	1	autotransporter adhesin
1	1	1	1	1	1	1	1	1	1	1	1	1	1	1	1	1	1	1	1	0	1	1	1	multidrug resistance efflux pump
1	1	1	1	1	1	1	1	1	0	0	1	1	0	1	0	1	1	1	1	0	1	1	1	small protein A
1	1	1	1	1	1	1	1	1	1	1	1	1	1	1	1	1	1	1	1	1	1	1	1	5-formyltetrahydrofolate cyclo-ligase
1	1	1	1	1	1	1	1	1	1	1	1	1	1	1	1	1	1	1	1	1	1	1	1	hypothetical protein
1	1	1	1	1	1	1	1	0	0	1	0	0	0	0	1	1	1	1	1	0	0	1	0	hypothetical protein
1	1	1	1	1	1	1	1	1	1	1	1	1	1	1	1	1	1	1	1	1	1	1	1	hypothetical protein
1	1	1	0	1	1	1	0	0	0	0	0	0	0	1	0	1	0	1	0	0	1	1	0	hypothetical protein
1	1	1	0	1	1	1	0	0	0	0	0	0	0	1	0	1	0	1	0	0	1	1	0	hypothetical protein
1	1	1	0	1	1	1	0	0	0	0	0	0	0	1	0	1	0	1	0	0	1	1	0	hypothetical protein
1	1	1	0	1	1	1	0	0	0	0	0	0	0	1	0	1	0	1	0	0	1	1	0	hypothetical protein
1	1	1	0	1	1	1	0	0	0	0	0	0	0	1	0	1	0	1	0	0	1	1	0	hypothetical protein
1	1	1	0	1	1	1	1	1	1	1	1	1	1	1	0	1	0	1	1	0	1	1	0	amidase
1	1	1	0	1	1	1	0	0	0	0	0	1	0	1	0	1	0	1	0	0	1	1	0	hypothetical protein
1	1	1	0	1	1	1	0	0	0	0	0	0	0	1	0	1	0	1	0	0	1	1	0	hypothetical protein
1	1	1	0	1	1	1	0	0	0	0	0	0	0	1	0	1	0	1	0	0	1	1	0	SOS response transcriptional repressor, RecA-mediated autopeptidase
1	1	1	0	1	1	1	0	0	0	0	0	0	0	1	0	1	0	1	0	0	0	1	0	hypothetical protein
1	1	1	0	1	1	1	0	0	0	0	0	0	0	0	0	0	0	1	0	0	0	1	0	hypothetical protein
1	1	1	0	1	1	1	0	0	0	0	0	0	0	1	0	1	0	1	0	0	1	1	0	hypothetical protein
1	1	1	0	1	1	1	0	0	0	0	0	0	0	1	0	1	0	1	0	0	1	1	0	replicative DNA helicase
1	1	1	0	1	1	1	0	0	0	0	0	0	0	1	0	1	0	1	0	0	1	1	0	hypothetical protein
1	1	1	1	1	1	1	1	1	1	1	1	1	1	1	1	1	1	1	1	1	1	1	1	hypothetical protein
1	1	1	1	1	1	1	1	1	1	1	1	1	1	1	1	1	1	1	1	1	1	1	1	1-acyl-sn-glycerol-3-phosphate acyltransferase
1	1	1	0	1	1	1	1	1	1	1	1	1	1	1	0	1	0	1	1	0	1	1	0	response regulator containing a CheY-like receiver domain and an HTH DNA-binding domain
1	1	1	1	1	1	1	1	1	1	1	1	1	1	1	1	1	1	1	1	0	1	1	1	TetR family transcriptional regulator
1	1	1	1	1	1	1	1	1	1	1	1	1	1	1	1	1	1	1	1	0	1	1	1	hypothetical protein
1	1	1	1	1	1	1	1	1	1	1	1	1	1	1	1	1	0	1	1	0	1	1	1	phage integrase
1	1	1	1	1	1	1	1	1	1	1	0	0	0	1	0	1	0	1	1	0	1	1	0	hypothetical protein
1	1	1	1	1	1	1	1	1	1	1	1	1	1	1	1	1	1	1	1	1	1	1	1	transcriptional regulator
1	1	1	1	1	1	1	1	1	1	1	1	1	1	1	1	1	1	1	1	1	1	1	1	Transmembrane Pair family protein
1	1	1	1	1	1	1	1	1	1	1	1	1	1	1	1	1	1	1	1	1	1	1	1	Permease for cytosine/purines, uracil, thiamine, allantoin family protein
1	1	1	1	1	1	1	1	1	1	1	1	1	1	1	1	1	1	1	1	1	1	1	1	hypothetical protein
1	1	1	1	1	1	1	1	1	1	1	1	1	1	1	1	1	1	1	1	1	1	1	1	hypothetical protein
1	1	1	1	1	1	1	1	1	1	1	1	1	1	1	1	1	1	1	1	1	1	1	1	transcriptional regulator
1	1	1	0	1	1	1	1	1	0	0	1	0	0	1	0	1	0	1	1	0	1	1	0	hypothetical protein
1	1	1	1	1	1	1	1	1	1	1	1	1	1	1	1	1	1	1	1	0	1	1	1	hypothetical protein
1	1	1	1	1	1	1	1	1	1	1	1	1	1	1	1	1	1	1	1	0	1	1	1	Fimbrial protein
1	1	1	1	1	1	1	1	1	1	1	1	1	0	1	1	1	1	1	1	0	1	1	1	PapC
1	1	1	1	1	1	1	1	1	1	1	1	1	1	1	1	1	1	1	1	0	1	1	1	pili assembly chaperone
1	1	1	1	1	1	1	1	1	1	1	1	1	1	1	1	1	1	1	1	0	1	1	1	P pilus assembly protein, pilin FimA
1	1	1	1	1	1	1	1	1	1	1	1	0	1	1	1	1	1	1	1	1	1	1	1	hypothetical protein
1	1	1	1	1	1	1	1	1	1	1	1	1	1	1	1	1	1	1	1	1	1	1	1	hypothetical protein
1	1	1	1	1	1	1	1	1	1	1	1	1	1	1	1	1	1	1	1	1	1	1	1	biotin synthase
1	1	1	1	1	1	1	1	1	1	1	1	1	1	1	1	1	1	1	1	1	1	1	1	putative Fe-S protein
1	1	1	1	1	1	1	1	1	1	1	1	1	1	1	1	1	1	1	1	0	1	1	1	putative membrane protein
1	1	1	0	1	1	1	1	1	0	0	1	0	0	1	0	1	0	1	1	0	1	1	0	hypothetical protein
1	1	1	1	1	1	1	1	1	1	1	1	1	1	1	1	1	1	1	1	1	1	1	1	crossover junction endodeoxyribonuclease RuvC
1	1	1	1	1	1	1	1	1	0	1	0	0	0	1	1	1	1	0	0	0	0	0	0	hypothetical protein
1	1	1	1	1	1	1	1	1	1	1	1	1	1	1	1	1	1	1	1	1	1	1	1	transcriptional regulator
1	1	1	1	1	1	1	1	1	1	1	1	1	1	1	1	1	1	1	1	1	1	1	1	antibiotic resistance (phosphinothricin N-acetyltransferase)
1	1	1	1	1	1	1	1	1	1	1	1	1	1	1	1	1	1	1	1	1	1	1	1	beta-lactamase OXA-90
1	1	1	1	1	1	1	1	1	1	1	1	1	1	1	1	1	1	1	1	1	1	1	1	hypothetical protein
1	1	1	1	1	1	1	1	1	1	1	1	1	1	1	1	1	1	1	1	1	1	1	1	hypothetical protein
1	1	1	1	1	1	1	1	1	1	1	1	0	1	1	1	1	1	1	1	1	1	1	1	hypothetical protein
1	1	1	1	1	1	1	1	1	1	1	1	1	1	1	1	1	1	1	1	1	1	1	1	methionine adenosyltransferase
1	1	0	0	0	1	1	0	0	0	0	1	0	0	0	1	1	1	0	1	0	0	0	1	hypothetical protein
1	1	1	0	1	1	1	1	1	0	0	1	0	0	1	0	1	0	1	1	0	1	1	0	hypothetical protein
1	1	1	1	1	1	1	1	1	1	1	1	1	1	1	1	1	1	1	1	1	1	1	1	transketolase
1	1	1	1	1	1	1	1	1	1	1	1	1	1	1	1	1	1	1	1	1	1	1	1	redox protein, regulator of disulfide bond formation
1	1	1	1	1	1	1	1	1	1	1	1	1	1	1	1	1	1	1	1	1	1	1	1	YceI family protein
1	1	1	1	1	1	1	1	1	1	1	1	1	1	1	1	1	1	1	1	1	1	1	1	hypothetical protein
1	1	1	1	1	1	1	1	1	1	1	1	1	1	1	1	1	1	1	1	1	1	1	1	hypothetical protein
1	1	1	1	1	1	1	1	1	1	1	1	1	1	1	1	1	1	1	1	1	1	1	1	hypothetical protein
1	1	1	1	1	1	1	1	1	1	1	1	1	1	1	1	1	1	1	1	1	1	1	1	tRNA (uracil-5-)-methyltransferase
1	1	1	1	1	1	1	1	1	1	1	1	0	1	1	1	1	0	1	1	0	1	1	1	hypothetical protein
1	1	1	1	1	1	1	1	1	1	1	1	1	1	1	1	1	1	1	1	1	1	1	1	hypothetical protein
1	1	1	1	1	1	1	1	1	1	1	1	1	1	1	1	1	1	1	1	1	1	1	1	leucine-responsive regulatory protein
1	1	1	0	1	1	1	1	1	0	0	1	0	0	1	0	1	0	1	1	0	1	0	0	hypothetical protein
1	1	1	1	1	1	1	1	1	1	1	1	1	1	1	1	1	1	1	1	1	1	1	1	SSS family transporter
1	1	1	1	1	1	1	1	1	1	1	1	1	1	1	1	1	1	1	1	1	1	1	1	NAD-dependent deacetylase
1	1	1	1	1	1	1	1	1	1	1	1	1	1	1	1	1	1	1	1	1	1	1	1	glycine cleavage system protein H
1	1	1	1	1	1	1	1	1	1	1	1	1	1	1	1	1	1	1	1	1	1	1	1	AraC-type DNA-binding domain-containing protein
1	1	1	1	1	1	1	1	1	1	1	1	1	1	1	1	1	1	1	1	1	1	1	1	dehydratase
1	1	1	1	1	1	1	1	1	0	1	1	1	1	1	1	1	1	1	1	1	1	1	1	ABC-type multidrug transport system
1	1	1	1	1	1	1	1	1	1	1	1	1	1	1	1	1	1	1	1	1	1	1	1	nucleoprotein/polynucleotide-associated enzyme
1	1	1	1	1	1	1	1	1	1	1	1	1	1	1	1	1	1	1	1	1	1	1	1	permease
1	1	1	1	1	1	1	1	1	1	1	1	1	1	1	1	1	1	1	1	1	1	1	1	serine/threonine transporter SstT
1	1	1	1	1	1	1	1	1	1	1	1	1	1	1	1	1	1	1	1	1	1	1	1	ArsR family transcriptional regulator
1	1	1	0	1	1	1	1	1	1	1	1	0	1	1	0	1	0	1	1	0	1	1	0	hypothetical protein
1	1	1	1	1	1	1	1	1	1	1	1	1	1	1	1	1	1	1	1	0	1	1	1	transcriptional regulator
1	1	1	1	1	1	1	1	1	1	1	1	1	1	1	1	1	1	1	1	1	1	1	1	cupin family protein
1	1	1	1	1	1	1	1	1	1	1	1	1	1	1	1	1	1	1	1	1	1	1	1	putative Maf-like protein
1	1	1	1	1	1	1	1	1	1	1	1	0	1	1	1	1	1	1	1	1	1	1	1	hypothetical protein
1	1	1	1	1	1	1	1	1	1	1	1	1	1	1	1	1	1	1	1	1	1	1	1	phosphoglycerate kinase
1	1	1	1	1	1	1	1	1	1	1	1	1	1	1	1	1	1	1	1	1	1	1	1	hypothetical protein
1	1	1	1	1	1	1	1	1	1	1	1	1	1	1	1	1	1	1	1	1	1	1	1	fructose-1,6-bisphosphate aldolase
1	1	1	1	1	1	1	1	1	1	1	1	1	1	1	1	1	1	1	1	1	1	1	1	PpiC-type peptidyl-prolyl cis-trans isomerase
1	1	1	1	1	1	1	1	1	1	1	1	1	1	1	1	1	1	1	1	1	1	1	1	organic solvent tolerance protein precursor
1	1	1	1	1	1	1	1	1	1	1	1	1	1	1	1	1	1	1	1	1	1	1	1	phosphotransferase
1	1	1	0	1	1	1	1	1	1	1	1	0	1	1	0	1	0	1	1	0	1	1	0	hypothetical protein
1	1	1	1	1	1	1	1	1	1	1	1	1	1	1	1	1	1	1	1	1	1	1	1	nucleotidyl transferase
1	1	1	1	1	1	1	1	1	1	1	1	1	1	1	1	1	1	1	1	1	1	1	1	hypothetical protein
1	1	1	1	1	1	1	1	1	1	1	1	1	1	1	1	1	1	1	1	1	1	1	1	sporulation initiation inhibitor protein soj
1	1	1	1	1	1	1	1	1	1	1	1	1	1	1	1	1	1	1	1	1	1	1	1	transcriptional regulator
1	1	1	1	1	1	1	1	1	1	1	1	1	1	1	1	1	1	1	1	1	1	1	1	MotA/TolQ/ExbB proton channel
1	1	1	1	1	1	1	1	1	1	1	1	1	1	1	1	1	1	1	1	0	1	1	1	putative biopolymer transport protein ExbD/TolR
1	1	1	1	1	1	1	1	1	1	1	1	1	1	1	1	1	1	1	1	1	1	1	1	multidrug ABC transporter ATPase and permease
1	1	1	1	1	1	1	1	1	1	1	1	1	1	1	1	1	1	1	1	1	1	1	1	tetraacyldisaccharide 4'-kinase (Lipid A 4'-kinase)
1	1	1	1	1	1	1	1	1	1	1	1	1	1	1	1	1	1	1	1	1	1	1	1	3-Deoxy-Manno-Octulosonate Cytidylyltransferase (Kdsb)
1	1	1	1	1	1	1	1	1	1	1	1	1	1	1	1	1	1	1	1	1	1	1	1	DNA polymerase III, delta prime subunit
1	1	1	1	1	1	1	1	1	1	1	1	1	1	1	1	0	1	1	1	1	1	1	1	Pirin-like:Cupin 2 barrel
1	1	1	0	1	1	1	1	1	0	0	1	0	0	1	0	1	0	1	1	0	1	0	0	hypothetical protein
1	1	1	1	1	1	1	1	1	1	1	1	1	1	1	1	1	1	1	1	1	1	1	1	hypothetical protein
1	1	1	1	1	1	1	1	1	1	1	1	1	1	1	1	1	1	1	1	1	1	1	1	hydrolase
1	1	1	1	1	1	1	1	1	1	1	1	1	1	1	1	1	1	1	1	1	1	1	1	transcriptional regulator
1	1	1	1	1	1	1	1	1	1	1	1	1	1	1	1	1	1	1	1	1	1	1	1	general secretion pathway protein G
1	1	1	1	1	1	1	1	1	1	1	1	1	1	1	1	1	1	1	1	1	1	1	1	general secretion pathway protein I precursor (PilD-dependent protein pddC)
1	1	1	1	1	1	1	1	1	1	1	1	1	1	1	1	1	1	0	1	1	1	1	1	general secretion pathway protein J precursor (PilD-dependent protein pddD)
1	1	1	1	1	1	1	1	1	1	1	1	1	1	1	1	1	1	1	1	1	1	1	1	General secretion pathway protein K
1	1	1	1	1	1	1	1	1	1	1	1	1	1	1	1	1	1	1	1	1	1	1	1	hypothetical protein
1	1	1	1	1	1	1	1	1	1	1	1	1	1	1	1	1	1	1	1	1	1	1	1	uracil-DNA glycosylase
1	1	1	1	1	1	1	1	1	1	1	1	1	1	1	1	1	1	1	1	1	1	1	1	enoyl-CoA hydratase/isomerase
1	1	1	0	1	1	1	1	1	0	0	0	0	0	1	0	1	0	0	1	0	0	0	0	hypothetical protein
1	1	1	1	1	1	1	1	1	1	1	1	1	1	1	1	1	1	1	1	1	1	1	1	putative deaminase
1	1	1	1	1	1	1	1	1	1	1	1	1	1	1	1	1	1	1	1	0	1	1	1	hypothetical protein
1	1	1	1	1	1	1	1	1	1	1	1	1	1	1	1	1	1	1	1	1	1	1	1	cytidylate kinase
1	1	1	1	1	1	1	1	1	1	1	1	1	1	1	1	1	1	1	1	1	1	1	1	30S ribosomal protein S1
1	1	1	1	1	1	1	1	1	1	1	1	1	1	1	1	1	1	1	1	1	1	1	1	nucleoid DNA-binding protein
1	1	1	1	1	1	1	1	1	1	1	1	1	1	1	1	1	1	1	1	1	1	1	1	hypothetical protein
1	1	1	1	1	1	1	1	1	1	1	1	1	1	1	1	1	1	1	1	1	1	1	1	orotidine 5'-phosphate decarboxylase
1	1	1	1	1	1	1	1	1	1	1	1	1	1	1	1	1	1	1	1	1	1	1	1	hypothetical protein
1	1	1	1	1	1	1	1	1	1	1	1	1	1	1	1	1	1	1	1	0	1	1	1	putative 4-hydroxyacetophenone monooxygenase
1	1	1	1	1	1	1	1	1	1	1	1	1	1	1	1	1	1	1	1	1	1	1	1	AraC-type DNA-binding domain-containing protein
1	1	1	0	1	1	1	1	1	0	0	1	0	0	1	0	1	0	1	1	0	1	1	0	hypothetical protein
1	1	1	1	1	1	1	1	1	1	1	1	1	1	1	1	1	1	1	1	1	1	1	1	putative ATPase
1	1	1	1	1	1	1	1	1	1	1	1	1	1	1	1	1	1	1	1	1	1	1	1	malate synthase G
1	1	1	0	1	1	1	1	1	1	0	1	1	0	1	0	1	0	1	1	0	1	1	0	histone acetyltransferase HPA2
1	1	1	1	1	1	1	1	1	1	1	1	1	1	1	1	1	1	1	1	1	1	1	1	transport energizing protein, ExbD/TolR family
1	1	1	1	1	1	1	1	1	1	1	1	1	1	1	1	1	1	1	1	1	1	1	1	ExbD1 protein
1	1	1	1	1	1	1	1	1	1	1	1	1	1	1	1	1	1	1	1	1	1	1	1	TolQ
1	1	1	1	1	1	1	1	1	1	1	1	1	1	1	1	1	1	1	1	1	1	1	1	tonB
1	1	1	0	1	1	1	1	1	0	0	1	0	0	1	0	1	0	1	1	0	1	1	0	outer membrane receptor protein, mostly Fe transport
1	1	1	1	1	1	1	1	1	1	1	1	1	1	1	1	1	1	1	1	1	1	1	1	hypothetical protein
1	1	1	1	1	1	1	1	1	1	1	1	1	1	1	1	1	1	1	1	1	1	1	1	ABC-type dipeptide transport system
1	1	1	0	1	1	1	1	1	0	0	1	0	0	1	0	1	0	1	1	0	1	1	0	hypothetical protein
1	1	1	1	1	1	1	1	1	1	1	1	1	1	1	1	1	1	1	1	1	1	1	1	Zn-dependent oligopeptidase
1	1	1	1	1	1	1	1	1	1	1	1	1	1	1	1	1	1	1	1	1	1	1	1	hypothetical protein
1	1	1	1	1	1	1	1	1	1	1	1	1	1	1	1	1	1	1	1	1	1	1	1	nickel ABC transporter, permease subunit NikC
1	1	1	1	1	1	1	1	1	1	1	1	1	1	1	1	1	1	1	1	1	1	1	1	D-methionine ABC transporter, ATP-binding protein
1	1	1	1	1	1	1	1	1	1	1	1	1	1	1	1	1	1	1	1	1	1	1	1	hypothetical protein
1	1	1	1	1	1	1	1	1	1	1	1	1	1	1	1	1	1	1	1	1	1	1	1	hypothetical protein
1	1	1	1	1	1	1	1	1	1	1	1	1	1	1	1	1	1	1	1	1	1	1	1	3'-phosphoadenosine 5'-phosphosulfate (PAPS) 3'-phosphatase
1	1	1	1	1	1	1	1	1	1	1	1	1	1	1	1	1	1	1	1	1	1	1	1	phosphoglycerate mutase
1	1	1	1	1	1	1	1	1	1	1	1	1	1	1	1	1	1	1	1	1	1	1	1	ribosomal protein S20
1	1	1	1	1	1	1	1	1	1	1	1	1	1	1	1	1	1	1	1	1	1	1	1	nucleoside-diphosphate-sugar epimerase
1	1	1	0	1	1	1	1	1	0	0	1	0	0	1	0	1	0	1	1	0	1	1	0	hypothetical protein
1	1	1	1	1	1	1	1	1	1	1	1	1	1	1	1	1	1	1	1	1	1	1	1	hypothetical protein
1	1	1	1	1	1	1	1	1	1	1	1	1	1	1	1	1	1	1	1	0	1	1	1	hypothetical protein
1	1	1	1	1	1	1	1	1	1	1	1	1	1	1	1	1	1	1	1	0	1	1	1	Dyp-type peroxidase
1	1	1	1	1	1	1	1	1	1	1	1	1	1	1	1	1	1	1	1	0	1	1	1	hypothetical protein
1	1	1	1	1	1	1	1	1	1	1	1	1	1	1	1	1	1	1	1	1	1	1	1	transcription-repair coupling factor
1	1	1	1	1	1	1	1	1	1	1	1	1	1	1	1	1	1	1	1	1	1	1	1	HIT domain protein
1	1	1	1	1	1	1	1	1	1	1	1	1	1	1	1	1	1	1	0	0	1	1	1	Adenylate cyclase 1
1	1	1	1	1	1	1	1	1	1	1	1	1	1	1	1	1	1	1	1	1	1	1	1	ferredoxin
1	1	1	1	1	1	1	1	1	1	1	1	1	1	1	1	1	1	1	1	1	1	1	1	chaperone protein HscA
1	1	1	1	1	1	1	1	1	1	1	1	1	1	1	1	1	1	1	1	1	1	1	1	co-chaperone
1	1	1	0	1	1	1	1	1	0	0	1	0	0	1	0	1	0	1	1	0	1	1	0	hypothetical protein
1	1	1	1	1	1	1	1	1	1	1	1	1	1	1	1	1	1	1	1	1	1	1	1	hypothetical protein
1	1	1	1	1	1	1	1	1	1	1	1	1	1	1	1	1	1	1	1	1	1	1	1	hypothetical protein
1	1	1	1	1	1	1	1	1	1	1	1	1	1	1	1	1	1	1	1	1	1	1	1	hypothetical protein
1	1	1	1	1	1	1	1	1	1	1	1	1	1	1	1	1	1	1	1	1	1	1	1	hypothetical protein
1	1	1	1	1	1	1	1	1	1	1	1	1	1	1	1	1	1	1	1	1	1	1	1	hypothetical protein
1	1	1	1	1	1	1	1	1	1	1	1	1	1	1	1	1	1	1	1	1	1	1	1	hypothetical protein
1	1	1	1	1	1	1	1	1	1	1	1	1	1	1	1	1	1	1	1	1	1	1	1	DNA-binding protein HU-beta
1	1	1	1	1	1	1	1	1	1	1	1	1	1	1	1	1	1	1	1	1	1	1	1	peptidyl-prolyl cis-trans isomerase precursor (PPIase) (rotamase)
1	1	1	1	1	1	1	1	1	1	1	1	1	1	1	1	1	1	1	1	1	1	1	1	AraC-type DNA-binding domain-containing protein
1	1	1	1	1	1	1	1	1	1	1	1	1	1	1	1	1	1	1	1	1	1	1	1	terminal alkane-1-monooxygenase
1	1	1	1	1	1	1	1	1	1	1	1	0	0	1	1	1	1	1	1	0	0	0	0	conserve hypothetical protein
1	1	1	1	1	1	1	1	1	1	1	1	1	1	1	1	1	1	1	1	1	1	1	1	acyl-CoA dehydrogenase
1	1	1	1	1	1	1	1	1	1	1	1	1	1	1	1	1	1	1	1	1	1	1	1	acyl-CoA dehydrogenase
1	1	1	1	1	1	1	1	1	1	1	1	1	1	1	1	1	1	1	1	1	1	1	1	protein kinase
1	1	1	1	1	1	1	1	1	1	1	1	1	1	1	1	1	1	1	1	1	1	1	1	hypothetical protein
1	1	1	1	1	1	1	1	1	1	1	1	1	1	1	1	1	1	1	1	0	1	1	1	ybaK/ebsC protein
1	1	1	1	1	1	1	1	1	1	1	1	1	1	1	1	1	1	1	1	1	1	1	1	siderophore synthetase component
1	1	1	1	1	1	1	1	1	1	1	1	1	1	1	1	1	1	1	1	0	1	1	1	rhizobactin siderophore biosynthesis protein RhbE family protein
1	1	1	1	1	1	1	1	1	1	1	1	1	1	1	1	1	1	1	1	0	1	1	1	Putative RND family drug transporter
1	1	1	1	1	1	1	1	1	1	1	1	1	1	1	1	1	1	1	1	0	1	1	1	siderophore synthetase component
1	1	1	1	1	1	1	1	1	1	1	1	1	1	1	1	1	1	1	1	0	1	1	1	siderophore biosynthesis protein, IucA/IucC family
1	1	1	1	1	1	1	1	1	1	1	1	1	1	1	1	1	1	1	1	1	1	1	1	putative methylenetetrahydrofolate reductase
1	1	1	1	1	1	1	1	1	1	1	1	1	1	1	1	1	1	1	1	0	1	1	1	hypothetical protein
1	1	1	1	1	1	1	1	1	1	1	1	1	1	1	1	1	1	1	1	0	1	1	1	demethylmenaquinone methyltransferase
1	1	1	1	1	1	1	1	1	1	1	1	1	1	1	1	1	1	1	1	0	1	1	1	TonB-dependent siderophore receptor
1	1	1	1	1	1	1	1	1	1	0	1	0	1	1	1	1	0	1	1	0	1	1	1	hypothetical protein
1	1	1	1	1	1	1	1	1	1	1	1	1	1	1	1	1	1	1	1	0	1	1	1	hypothetical protein
1	1	1	1	1	1	1	1	0	1	1	1	0	0	1	1	1	0	1	1	0	0	1	1	hypothetical protein
1	1	1	1	1	1	1	1	1	1	1	1	1	1	1	1	1	1	1	1	1	1	1	1	acetyltransferase
1	1	1	1	1	1	1	1	1	1	1	1	1	1	1	1	1	1	1	1	1	1	1	1	haloacid dehalogenase-like family hydrolase
1	1	1	1	1	1	1	1	1	1	0	0	0	0	1	1	1	0	0	1	0	0	0	0	conserve hypothetical protein
1	1	1	1	1	1	1	1	1	1	1	1	1	1	1	1	1	1	1	1	1	1	1	1	hypothetical protein
1	1	1	1	1	1	1	1	1	1	1	1	1	1	1	1	1	1	1	1	1	1	1	1	putative MutT/nudix family protein
1	1	1	1	1	1	1	1	1	1	1	1	1	1	1	1	1	1	1	1	1	1	1	1	adenosyl cobinamide kinase/adenosyl cobinamide phosphate guanylyltransferase
1	1	1	1	1	1	1	1	1	1	1	1	1	1	1	1	1	1	1	1	0	1	1	1	nicotinate-nucleotide--dimethylbenzimidazole phosphoribosyltransferase
1	1	1	1	1	1	1	1	1	1	1	1	1	1	1	1	1	1	1	1	1	1	1	1	alpha-ribazole-5''''-phosphate phosphatase
1	1	1	1	1	1	1	1	1	1	1	1	1	1	1	1	1	1	1	1	1	1	1	1	hypothetical protein
1	1	1	1	1	1	1	1	1	1	1	1	1	1	1	1	1	1	1	1	0	1	1	1	cobalamin 5'-phosphate synthase
1	1	1	1	1	1	1	1	1	1	1	1	1	1	1	1	1	1	1	1	1	1	1	1	phospho-2-dehydro-3-deoxyheptonate aldolase
1	1	1	1	1	1	1	1	1	1	1	1	1	1	1	1	1	1	1	1	1	1	1	1	permease
1	1	1	1	1	1	1	1	1	0	0	1	1	1	1	1	1	0	1	1	0	0	1	1	hypothetical protein
1	1	1	1	1	1	1	1	1	1	1	1	1	1	1	1	1	1	1	1	0	1	1	1	hypothetical protein
1	1	1	1	1	1	1	1	1	0	1	1	0	1	1	1	1	1	1	1	0	1	1	1	hypothetical protein
1	1	1	1	1	1	1	1	1	1	1	1	1	1	1	1	1	1	1	1	1	1	1	1	putative nicotinate phosphoribosyltransferase
1	1	1	1	1	1	1	1	1	1	1	1	1	1	1	0	1	0	1	1	0	1	1	0	TonB-dependent siderophore receptor
1	1	1	1	1	1	1	1	1	1	1	1	1	1	1	1	1	1	1	1	1	1	1	1	lipid A-disaccharide synthase
1	1	1	1	1	1	1	1	1	0	0	1	1	0	1	1	1	1	1	1	1	1	1	1	TetR family transcriptional regulator
1	1	1	1	1	1	1	1	1	0	0	1	1	0	1	1	1	1	1	1	0	1	1	1	membrane-fusion protein
1	1	1	1	1	1	1	1	1	0	0	1	1	0	1	1	1	1	1	1	1	1	1	1	multidrug ABC transporter ATPase
1	1	1	1	1	1	1	1	1	0	0	1	1	0	1	1	1	1	1	1	1	1	1	1	ABC transporter membrane protein
1	1	1	1	1	1	1	1	1	0	0	1	1	0	1	1	1	1	1	1	1	1	1	1	multidrug ABC transporter permease
1	1	1	1	1	1	1	1	1	1	1	1	1	1	1	1	1	1	1	1	1	1	1	1	hypothetical protein
1	1	1	1	1	1	1	1	1	1	1	1	1	1	1	1	1	1	1	1	1	1	1	1	hypothetical protein
1	1	1	1	1	1	1	1	1	1	1	1	1	1	1	1	1	1	1	1	0	1	1	1	hypothetical protein
1	1	1	1	1	1	1	1	1	1	1	1	1	1	1	1	0	1	1	1	1	1	1	1	hypothetical protein
1	1	1	0	1	1	1	1	1	1	1	1	1	1	1	1	1	1	1	1	1	1	1	1	ribose-phosphate pyrophosphokinase (phosphoribosyl pyrophosphate synthetase)
1	1	1	1	1	1	1	1	1	1	1	1	1	1	1	1	1	1	1	1	1	1	1	1	hypothetical protein
1	1	1	1	1	1	1	1	1	1	1	1	1	1	1	1	1	1	1	1	1	1	1	1	putative histidine triad family protein
1	1	1	1	1	1	1	1	1	1	1	1	1	1	1	1	1	1	1	1	1	1	1	1	hypothetical protein
1	1	1	1	1	1	1	1	1	1	1	1	0	1	1	1	1	1	1	1	1	1	1	1	hypothetical protein
1	1	1	1	1	1	1	1	1	1	1	1	1	1	1	1	1	1	1	1	1	1	1	1	hypothetical protein
1	1	1	1	1	1	1	1	1	1	1	1	1	1	1	1	1	1	1	1	1	1	1	1	putative signal peptide protein
1	1	1	1	1	1	1	1	1	1	1	1	0	1	1	1	1	1	1	1	0	1	1	1	hypothetical protein
1	1	1	1	1	1	1	1	1	0	0	0	0	0	1	0	1	0	0	1	0	0	0	1	hypothetical protein
1	1	1	1	1	1	1	1	1	1	1	1	1	1	1	1	1	1	1	1	1	1	1	1	Methyltransferase domain protein
1	1	1	1	1	1	1	1	1	1	1	1	1	1	1	1	1	1	1	1	1	1	1	1	poly(R)-hydroxyalkanoic acid synthase
1	1	1	1	1	1	1	1	1	0	0	1	1	0	1	1	1	1	1	1	1	1	1	1	permease
1	1	1	1	1	1	1	1	1	1	1	1	1	1	1	1	1	1	1	1	1	1	1	1	O-succinylhomoserine sulfhydrylase
1	1	1	1	1	1	1	1	1	1	1	1	1	1	1	1	1	1	1	1	1	1	1	1	hypothetical protein
1	1	1	1	1	1	1	1	1	1	1	1	1	1	1	1	1	1	1	1	1	1	1	1	recombinational DNA repair protein
1	1	1	1	1	1	1	1	1	1	1	1	1	1	1	1	1	1	1	1	1	1	1	1	recombination protein, gap repair
1	1	1	1	1	1	1	1	1	1	1	1	1	1	1	1	1	1	1	1	1	1	1	1	ribonuclease D, processes tRNA
1	1	1	1	1	1	1	1	1	1	1	1	1	1	1	1	1	1	1	1	1	1	1	1	hypothetical protein
1	1	1	1	1	1	1	1	1	1	1	1	1	1	1	1	1	1	1	1	0	1	1	1	hypothetical protein
1	1	1	1	1	1	1	1	1	1	1	1	1	1	1	1	1	1	1	1	1	1	1	1	hypothetical protein
1	1	1	1	1	1	1	1	1	1	1	1	1	1	1	1	1	1	1	1	1	1	1	1	hypothetical protein
1	1	1	1	1	1	1	1	1	0	1	1	1	1	1	1	1	1	1	1	1	1	1	1	hypothetical protein
1	1	1	1	1	1	1	1	1	0	0	1	1	0	1	1	1	1	1	1	0	1	1	1	transcriptional regulator AraC family protein
1	1	1	1	1	1	1	1	1	1	1	1	1	1	1	1	1	1	1	1	1	1	1	1	hypothetical protein
1	1	1	1	1	1	1	1	1	1	1	1	1	0	1	1	1	1	1	1	1	1	1	1	VWA containing CoxE family protein
1	1	1	1	1	1	1	1	1	1	1	1	1	1	1	1	1	1	1	1	1	1	1	1	tryptophan synthase subunit beta
1	1	1	1	1	1	1	1	1	1	1	1	1	1	1	1	1	1	1	1	1	1	1	1	protein-(glutamine-N5) methyltransferase
1	1	1	1	1	1	1	1	1	1	1	1	1	1	1	1	1	1	1	1	1	1	1	1	chorismate synthase
1	1	1	1	1	1	1	1	1	1	1	1	1	1	1	1	1	1	1	1	0	1	1	1	WspR
1	1	1	1	1	1	1	1	1	1	1	1	1	1	1	1	1	1	1	1	0	1	1	1	pyrroloquinoline quinone biosynthesis protein C
1	1	1	1	1	1	1	1	1	1	1	1	1	1	1	1	1	1	1	1	0	1	1	1	transcriptional regulator
1	1	1	1	1	1	1	1	1	1	1	1	1	1	1	1	1	1	1	1	0	1	1	1	lipoate synthase
1	1	1	1	1	1	1	1	1	1	1	1	1	1	1	1	1	1	1	1	0	1	1	1	acetoin:2,6-dichlorophenolindophenol oxidoreductase alpha subunit
1	1	1	1	1	1	1	1	1	0	0	1	1	0	1	1	1	1	1	1	1	1	1	1	GNAT family acetyltransferase
1	1	1	1	1	1	1	1	1	1	1	1	1	1	1	1	1	1	1	1	0	1	1	1	acetoin:26-dichlorophenolindophenol oxidoreductase beta subunit
1	1	1	1	1	1	1	1	1	1	1	1	1	1	1	1	1	1	1	1	0	1	1	1	putative pyruvate dehydrogenase complex dihydrolipoamide acetyltransferase
1	1	1	1	1	1	1	1	1	1	1	1	1	1	1	1	1	1	1	1	0	1	1	1	pyruvate/2-oxoglutarate dehydrogenase complex, dihydrolipoamide dehydrogenase (E3) component
1	1	1	1	1	1	1	1	1	1	1	1	1	1	1	1	1	1	1	1	1	1	1	1	dehydrogenase
1	1	1	1	1	1	1	1	1	1	1	1	1	1	1	1	1	1	1	1	1	1	1	1	threonine dehydrogenase
1	1	1	1	1	1	1	1	1	1	1	1	1	1	1	1	1	1	1	1	1	1	1	1	hypothetical protein
1	1	1	1	1	1	1	1	1	1	1	1	1	1	1	1	1	1	1	1	1	1	1	1	nif-specific regulatory protein
1	1	1	1	1	1	1	1	1	1	1	1	1	1	1	1	1	1	1	1	1	1	1	1	Zn-dependent hydrolase
1	1	1	1	1	1	1	1	1	1	1	1	1	1	1	1	1	1	1	1	1	1	1	1	oxidoreductase
1	1	1	1	1	1	1	1	1	1	1	1	1	1	1	1	1	1	1	1	1	1	1	1	hypothetical protein
1	1	1	1	1	1	1	1	1	0	0	1	1	0	1	1	1	1	1	1	1	1	1	1	iron ABC transporter ATP-binding protein
1	1	1	1	1	1	1	1	1	1	1	1	1	1	1	1	1	1	1	1	1	1	1	1	homoserine dehydrogenase(HDH)
1	1	1	1	1	1	1	1	1	1	1	1	1	1	1	1	1	1	1	1	1	1	1	1	hypothetical protein
1	1	1	1	1	1	1	1	1	1	1	1	1	1	1	1	1	1	1	1	0	1	1	1	AraC-type DNA-binding domain-containing protein
1	1	1	1	1	1	1	1	1	1	1	1	1	1	1	1	1	1	1	1	0	1	1	1	transcriptional regulator
1	1	1	1	1	1	1	1	1	1	1	1	1	1	1	1	1	1	1	1	0	1	1	1	phosphodiesterase
1	1	1	1	1	1	1	1	1	1	1	1	1	1	1	1	1	1	1	1	0	1	1	1	chromate transporter
1	1	1	1	1	1	1	1	1	1	1	1	1	1	1	1	1	1	1	1	0	1	1	1	transcriptional regulator
1	1	1	1	1	1	1	1	1	1	1	1	1	1	1	1	1	1	1	1	0	1	1	1	FAD binding domain protein
1	1	1	1	1	1	1	1	1	1	1	1	1	1	1	1	1	1	1	1	0	1	1	1	adenylylsulfate reductase beta subunit
1	1	1	1	1	1	1	1	1	1	1	1	1	1	1	1	1	1	1	1	0	1	1	1	hypothetical protein
1	1	1	1	1	1	1	1	1	0	0	1	1	0	1	1	1	1	1	1	1	1	1	1	iron ABC transporter membrane protein
1	1	1	1	1	1	1	1	1	1	1	1	1	1	1	1	1	1	1	1	0	1	1	1	ABC transporter, permease protein
1	1	1	1	1	1	1	1	1	1	1	1	1	1	1	1	1	1	1	1	0	1	1	1	nitrate/sulfonate/bicarbonate ABC transporter ATPase
1	1	1	1	1	1	1	1	1	1	1	1	1	1	1	1	1	1	1	1	0	1	1	1	hypothetical protein
1	1	1	1	1	1	1	1	1	1	1	1	0	1	1	1	1	1	1	1	0	1	1	1	hypothetical protein
1	1	1	1	1	1	1	1	1	1	1	1	1	1	1	1	1	1	1	1	0	1	1	1	dicarboxylic acid transporter
1	1	1	1	1	1	1	1	1	1	1	1	1	1	1	1	1	1	1	1	0	1	1	1	hypothetical protein
1	1	1	1	1	1	1	1	1	1	1	1	1	1	1	1	1	1	1	1	0	1	1	1	Aspartate ammonia-lyase(Aspartase)
1	1	1	1	1	1	1	1	1	1	1	1	1	1	1	1	1	1	1	1	0	1	1	1	hypothetical protein
1	1	1	1	1	1	1	1	1	0	1	1	0	1	1	1	1	1	1	1	0	1	1	1	hypothetical protein
1	1	1	1	1	1	1	1	1	1	1	1	1	1	1	1	1	1	1	1	0	1	1	1	transcriptional regulator
1	1	1	1	1	1	1	1	1	0	0	1	1	0	1	1	1	1	1	1	1	1	1	1	iron ABC transporter periplasmic substrate-binding protein
1	1	1	1	1	1	1	1	1	1	1	1	1	1	1	1	1	1	1	1	0	1	1	1	LysR family transcriptional regulator
1	1	1	1	1	1	1	1	1	1	1	1	1	1	1	1	1	1	1	1	0	1	1	1	Acetyl-CoA acetyltransferase(Acetoacetyl-CoA thiolase)
1	1	1	1	1	1	1	1	1	1	1	1	1	1	1	1	1	1	1	1	0	1	1	1	Short chain fatty acids transporter
1	1	1	1	1	1	1	1	1	1	1	1	1	1	1	1	1	1	1	1	0	1	1	1	3-oxoadipate CoA-succinyl transferase beta subunit
1	1	1	1	1	1	1	1	1	1	1	1	1	1	1	1	1	1	1	1	0	1	1	1	acyl CoA:acetate/3-ketoacid CoA transferase subunit alpha
1	1	1	1	1	1	1	1	1	1	1	1	1	1	1	1	1	1	1	1	0	1	1	1	transcription activator of glutamate synthase(LysR family)
1	1	1	1	1	1	1	1	1	1	1	1	1	1	1	1	1	1	1	1	0	1	1	1	H+/gluconate symporter
1	1	1	1	1	1	1	1	1	1	1	1	1	1	1	1	1	1	1	1	0	1	1	1	3-hydroxybutyrate dehydrogenase
1	1	1	1	1	1	1	1	1	1	1	1	1	1	1	1	1	1	1	1	0	1	1	1	putative NAD(FAD)-dependent dehydrogenase
1	1	1	1	1	1	1	1	1	1	1	1	1	1	1	1	1	1	1	1	0	1	1	1	D-galactonate transporter
1	1	1	0	1	1	1	1	1	0	0	1	0	0	1	1	1	0	0	1	0	1	0	0	hypothetical protein
1	1	1	1	1	1	1	1	1	1	1	1	1	1	1	1	1	1	1	1	0	1	1	1	hypothetical protein
1	1	1	1	1	1	1	1	1	1	1	1	1	1	1	1	1	1	1	1	0	1	1	1	alpha/beta superfamily hydrolase/acyltransferase
1	1	1	1	1	1	1	1	1	1	1	1	1	1	1	1	1	1	1	1	0	1	1	1	short chain dehydrogenase
1	1	1	1	1	1	1	1	1	1	1	1	1	1	1	1	1	1	1	1	0	1	1	1	L-aspartate dehydrogenase
1	1	1	1	1	1	1	1	1	1	1	1	1	1	1	1	1	1	1	1	0	1	1	1	betaine aldehyde dehydrogenase
1	1	1	1	1	1	1	1	1	1	1	1	1	1	1	1	1	1	1	1	0	1	1	1	thiamine pyrophosphate-requiring enzyme
1	1	1	1	1	1	1	1	1	1	1	1	1	1	1	1	1	1	1	1	0	1	1	1	hypothetical protein
1	1	1	1	1	1	1	1	1	1	1	1	1	1	1	1	1	1	1	1	0	1	1	1	transporter, major facilitator family protein
1	1	1	1	1	1	1	1	1	0	1	0	0	0	1	1	1	1	0	1	0	0	0	0	conserve hypothetical protein
1	1	1	1	1	1	1	1	1	1	1	1	1	1	1	1	1	1	1	1	0	1	1	1	peptide deformylase 2
1	1	1	1	1	1	1	1	1	0	0	1	1	0	1	1	1	1	1	1	0	1	1	1	NADP-dependent alcohol dehydrogenase
1	1	1	1	1	1	1	1	1	1	1	1	1	1	1	1	1	1	1	1	0	1	1	1	hypothetical protein
1	1	1	1	1	1	1	1	0	1	1	1	1	1	1	1	1	1	1	1	0	1	1	1	transcriptional regulator, AraC family
1	1	1	1	1	1	1	1	1	1	1	1	1	1	1	1	1	1	1	1	0	1	1	1	major facilitator superfamily permease
1	1	1	1	1	1	1	1	1	1	1	1	1	1	1	1	1	1	1	1	0	1	1	1	aldose 1-epimerase
1	1	1	1	1	1	1	1	1	1	1	1	1	1	1	1	1	1	1	1	0	1	1	1	hypothetical protein
1	1	1	1	1	1	1	1	1	1	1	1	1	1	1	0	1	1	1	1	0	1	1	1	HTH-type transcriptional regulator perR (Peroxide resistance proteinperR)
1	1	1	1	1	1	1	1	1	1	1	1	1	1	1	0	1	1	1	1	0	1	1	1	putative short-chain type regulator dehydrogenase
1	1	1	1	1	1	1	1	1	1	1	1	1	1	1	0	1	1	1	1	0	1	1	1	major facilitator superfamily permease
1	1	1	1	1	1	1	1	1	1	1	1	1	1	1	0	1	1	1	1	0	1	1	1	transketolase, N-terminal subunit
1	1	1	1	1	1	1	1	1	1	1	1	1	1	1	0	1	1	1	1	0	1	1	1	Putative transketolase C-terminal section (TK)
1	1	1	0	1	1	1	1	1	0	0	1	0	0	1	0	1	0	1	1	0	1	1	1	Carboxymuconolactone decarboxylase
1	1	1	1	1	1	1	1	1	1	1	1	1	1	1	1	1	1	1	1	0	1	1	1	methionine synthase
1	1	1	1	1	1	1	1	1	0	1	0	0	1	1	1	1	0	0	1	1	0	0	0	conserved hypothetical protein
1	1	1	1	1	1	1	1	1	1	1	1	1	1	1	1	1	1	1	1	1	1	1	1	phosphate transporter
1	1	1	1	1	1	1	1	1	1	0	1	1	1	1	1	1	1	1	1	0	1	1	1	D-serine ammonia-lyase
1	1	1	1	1	1	1	1	0	0	0	0	0	0	0	0	0	0	0	0	0	0	0	0	FIG00350704: hypothetical protein
1	1	1	1	1	1	1	1	1	1	1	1	1	1	1	1	1	1	1	1	0	1	1	1	hypothetical protein
1	1	1	1	1	1	1	1	1	1	1	1	1	1	1	1	1	1	1	1	0	1	1	1	hypothetical protein
1	1	1	1	1	1	1	1	1	1	1	1	1	1	1	1	1	1	1	1	0	1	1	1	hypothetical protein
1	1	1	1	1	1	1	1	1	1	1	1	1	1	1	1	1	1	1	1	1	1	1	1	arylsulfatase
1	1	1	1	1	1	1	1	1	1	1	1	1	1	1	1	1	1	1	1	1	1	1	1	hypothetical protein
1	1	1	1	1	1	1	1	1	1	1	1	1	1	1	1	0	1	1	1	0	1	1	1	short chain dehydrogenase
1	1	1	0	1	1	1	1	1	0	0	1	0	0	1	0	1	0	1	1	0	1	1	1	Cupin 2, conserved barrel domain protein precursor (exported protein)
1	1	1	1	1	1	1	1	1	1	1	1	1	1	1	1	1	1	1	1	1	1	1	1	IscR-regulated protein YhgI
1	1	1	0	1	1	1	1	1	1	1	1	1	1	1	1	1	1	1	1	1	1	1	1	outer membrane receptor FepA
1	1	1	1	1	1	1	1	1	1	1	1	1	1	1	1	1	1	1	1	1	1	1	1	hypothetical protein
1	1	1	1	1	1	1	1	1	0	1	1	1	1	1	1	1	1	1	1	1	1	1	1	Lipase 1 precursor(Triacylglycerol lipase)
1	1	1	1	1	1	1	1	1	1	1	1	1	1	1	1	1	1	1	1	1	1	1	1	carbonate dehydratase
1	1	1	1	1	1	1	1	1	1	1	1	1	1	1	1	1	1	1	1	1	1	1	1	multifunctional protein
1	1	1	1	1	1	1	1	1	1	1	1	1	1	1	1	1	1	1	1	0	1	1	1	ABC transporter ATP-binding protein
1	1	1	1	1	1	1	1	1	1	1	1	1	1	1	1	1	1	1	1	0	1	1	1	ABC transporter
1	1	1	1	1	1	1	1	1	1	1	1	1	1	1	1	1	1	1	1	1	1	1	1	hypothetical protein
1	1	1	1	1	1	1	1	1	1	1	1	1	1	1	1	1	1	1	1	1	1	1	1	monofunctional biosynthetic peptidoglycan transglycosylase PBPC
1	1	1	1	1	1	1	1	1	0	0	1	1	0	1	1	1	1	1	1	0	1	1	1	AraC-type DNA-binding domain-containing protein
1	1	1	1	1	1	1	1	1	1	1	1	1	1	1	1	1	1	1	1	1	1	1	1	polyphosphate kinase
1	1	1	1	1	1	1	1	1	1	1	1	1	1	1	1	1	1	1	1	1	1	1	1	hypothetical protein
1	1	1	1	1	1	1	1	1	1	1	1	1	1	1	1	1	1	1	1	1	1	1	1	esterase operon transcriptional regulator (LysR family)
1	1	1	1	1	1	1	1	1	1	1	1	1	1	1	1	1	1	1	1	1	1	1	1	alpha/beta hydrolase fold protein EstB
1	1	1	1	1	1	1	1	1	1	1	1	1	1	1	1	1	1	1	1	1	1	1	1	rubredoxin reductase
1	1	1	1	1	1	1	1	1	1	1	1	1	1	1	1	1	1	1	1	1	1	1	1	rubredoxin
1	1	1	1	1	1	1	1	1	1	1	1	1	1	1	1	1	1	1	1	0	1	1	1	hypothetical protein
1	1	1	1	1	1	1	1	1	1	1	1	1	1	1	1	1	1	1	1	1	1	1	1	hypothetical protein
1	1	1	1	1	1	1	1	1	1	1	1	1	1	1	1	1	1	1	1	1	1	1	1	lysyl-tRNA synthetase
1	1	1	1	1	1	1	1	1	1	1	1	1	1	1	1	1	1	1	1	1	1	1	1	hypothetical protein
1	1	1	1	1	1	1	1	1	1	1	1	1	1	1	1	1	1	1	1	0	1	1	1	6-phosphogluconate dehydrogenase NAD-binding protein
1	1	1	1	1	1	1	1	0	0	1	0	0	1	1	1	1	1	1	1	1	0	1	0	hypothetical protein
1	1	1	1	1	1	1	1	1	1	1	1	1	1	1	1	1	1	1	1	1	1	1	1	sulfate adenylyltransferase subunit 2
1	1	1	1	1	1	1	1	1	1	1	1	1	1	1	1	1	1	1	1	1	1	1	1	ATP-sulfurylase, subunit 1
1	1	1	1	1	1	1	1	1	1	1	1	1	1	1	1	1	1	1	1	1	1	1	1	hypothetical protein
1	1	1	1	1	1	1	1	1	1	1	1	1	1	1	1	1	1	1	1	1	1	1	1	hypothetical protein
1	1	1	1	1	1	1	1	1	1	1	1	1	1	1	1	1	1	1	1	0	1	1	1	hypothetical protein
1	1	1	1	1	1	1	1	1	1	1	1	1	1	1	1	1	1	1	1	1	1	1	1	hemolysin
1	1	1	1	1	1	1	1	1	1	1	1	1	1	1	1	1	1	1	1	1	1	1	1	transcriptional regulator
1	1	1	1	1	1	1	1	1	1	1	1	1	1	1	1	1	1	1	1	1	1	1	1	hypothetical protein
1	1	1	1	1	1	1	1	1	1	1	1	1	1	1	1	1	1	1	1	1	1	1	1	hypothetical protein
1	1	1	1	1	1	1	1	1	1	1	1	1	1	1	1	1	1	1	1	0	1	1	1	transporter, anion:cation symporter family
1	1	1	1	1	1	1	1	1	1	1	1	1	1	1	1	1	1	1	1	1	1	1	1	hypothetical protein
1	1	1	1	1	1	1	1	1	0	1	0	0	0	1	1	1	1	0	1	0	0	0	1	hypothetical protein
1	1	1	1	1	1	1	1	1	1	1	1	1	1	1	1	1	1	1	1	1	1	1	1	urease accessory protein
1	1	1	1	1	1	1	1	1	1	1	1	1	1	1	1	1	1	1	1	1	1	1	1	urease, gamma subunit
1	1	1	1	1	1	1	1	1	1	1	1	1	1	1	1	1	1	1	1	1	1	1	1	urease
1	1	1	1	1	1	1	1	1	1	1	1	1	1	1	1	1	1	1	1	1	1	1	1	urease subunit alpha
1	1	1	1	1	1	1	1	1	1	1	1	1	1	1	1	1	1	1	1	1	1	1	1	urease accessory protein UreE
1	1	1	1	1	1	1	1	1	1	1	1	1	1	1	1	1	1	1	1	1	1	1	1	urease accessory protein ureF
1	1	1	1	1	1	1	1	1	1	1	1	1	1	1	1	1	1	1	1	1	1	1	1	urease accessory protein
1	1	1	1	1	1	1	1	1	1	1	1	1	1	1	1	1	1	1	1	1	1	1	1	urease accessory protein J
1	1	1	1	1	1	1	1	1	1	1	1	1	1	1	1	1	1	0	1	0	1	1	1	Nucleoside-diphosphate-sugar epimerase
1	1	1	1	1	1	1	1	1	1	1	1	1	1	1	1	1	1	1	1	1	1	1	1	RsmD family RNA methyltransferase
1	1	1	1	1	1	1	1	1	1	1	1	1	1	1	1	1	1	1	1	1	1	1	1	penicillin-binding protein 2
1	1	1	1	1	1	1	1	1	1	1	1	1	1	1	1	1	1	1	1	1	1	1	1	hypothetical protein
1	1	1	1	1	1	1	1	1	1	1	1	1	1	1	1	1	1	1	1	1	1	1	1	hypothetical protein
1	1	1	1	1	1	1	1	1	1	1	1	1	1	1	1	1	1	1	1	1	1	1	1	adenylate kinase
1	1	1	1	1	1	1	1	0	1	1	1	1	0	1	0	1	1	0	1	0	0	0	1	hypothetical protein
1	1	1	1	1	1	1	1	1	1	0	1	1	1	1	1	1	1	1	1	1	1	1	1	EndoIII-related endonuclease
1	1	1	1	1	1	1	1	1	1	1	1	1	1	1	1	1	1	1	1	1	1	1	1	electron transport complex
1	1	1	1	1	1	1	1	1	1	1	1	1	1	1	1	1	1	1	1	1	1	1	1	glutamate dehydrogenase
1	1	1	1	1	1	1	1	1	1	1	1	1	1	1	1	1	1	1	1	1	1	1	1	heat shock protein
1	1	1	1	1	1	1	1	1	1	1	1	1	1	1	1	1	1	1	1	0	1	1	1	transcriptional regulator
1	1	1	1	1	1	1	1	1	1	1	1	1	1	1	1	1	1	1	1	1	1	1	1	hypothetical protein
1	1	1	1	1	1	1	1	1	1	1	1	1	1	1	1	1	1	1	1	1	1	1	1	hypothetical protein
1	1	1	1	1	1	1	1	1	1	1	1	1	1	1	1	1	1	1	1	1	1	1	1	DNA-binding ATP-dependent protease La
1	1	1	1	1	1	1	1	1	1	1	1	1	1	1	1	1	1	1	1	0	1	1	1	C4-dicarboxylate transport protein
1	1	1	1	1	1	1	1	1	1	1	1	1	1	1	1	1	1	1	1	1	0	0	1	hypothetical protein
1	1	1	1	1	1	1	1	1	1	1	1	1	1	1	1	1	1	1	1	1	1	1	1	hydroxyacylglutathione hydrolase
1	1	1	1	1	1	1	1	1	1	1	1	1	1	1	1	1	1	1	1	1	1	1	1	hypothetical protein
1	1	1	1	1	1	1	1	1	1	1	1	1	1	1	1	1	1	1	1	1	1	1	1	Methionine import ATP-binding protein metN
1	1	1	1	1	1	1	1	1	1	1	1	1	1	1	1	1	1	1	1	1	1	1	1	putative lipoprotein, attached to the cytoplasmic membrane
1	1	1	1	1	1	1	1	1	1	1	1	1	1	1	1	1	1	1	1	1	1	1	1	phosphoribosylamine--glycine ligase
1	1	1	1	1	1	1	1	1	1	1	1	1	1	1	1	1	1	1	1	0	1	1	1	hypothetical protein
1	1	1	1	1	1	1	1	1	1	1	1	1	1	1	1	1	1	1	1	1	1	1	1	phosphoribosylaminoimidazolecarboxamide formyltransferase/IMP cyclohydrolase
1	1	1	1	1	1	1	1	1	1	1	1	1	1	1	1	1	1	1	1	1	1	1	1	DNA-binding protein for site-specific recombination, transcription of rRNA and tRNA operons and DNA replication
1	1	1	1	1	1	1	1	1	1	1	1	1	1	1	1	1	1	1	1	1	1	1	1	hypothetical protein
1	1	1	1	1	1	1	1	1	1	1	1	1	1	1	1	1	1	1	1	1	1	1	1	hypothetical protein
1	1	1	1	1	1	1	1	1	1	1	1	1	0	1	1	1	1	1	1	0	1	1	1	hypothetical protein
1	1	1	1	1	1	1	1	1	1	1	1	1	1	1	1	1	1	1	1	1	1	1	1	glucose inhibited division protein A
1	1	1	0	1	1	1	1	1	0	1	0	0	0	1	0	1	0	0	1	0	0	0	1	hypothetical protein
1	1	1	1	1	1	1	1	1	1	1	1	1	1	1	1	1	1	1	1	1	1	1	1	hypothetical protein
1	1	1	1	1	1	1	1	1	1	1	1	1	1	1	1	1	1	1	1	0	1	1	1	hypothetical protein
1	1	1	1	1	1	1	1	1	1	1	1	1	1	1	1	1	1	1	1	0	1	1	1	hypothetical protein
1	1	1	1	1	1	1	1	1	1	1	1	1	1	1	1	1	1	1	1	0	1	1	1	dihydroxy-acid dehydratase
1	1	1	1	1	1	1	1	1	1	1	1	1	1	1	1	1	1	1	1	0	1	1	1	transglutaminase-like enzyme, putative cysteine protease
1	1	1	1	1	1	1	1	1	1	1	1	1	1	1	1	1	1	1	1	0	1	1	1	proteasome-type protease
1	1	1	1	1	1	1	1	1	1	1	1	1	1	1	1	1	1	1	1	0	1	1	1	alanine racemase
1	1	1	1	1	1	1	1	1	1	1	1	1	1	1	1	1	1	1	1	1	1	1	1	replicative DNA helicase
1	1	1	1	1	1	1	1	1	1	1	1	1	1	1	1	1	1	1	1	1	1	0	1	50S ribosomal protein L9
1	1	1	1	1	1	1	1	1	1	1	1	1	1	1	1	1	1	1	1	1	1	1	1	30S ribosomal protein S18
1	1	1	1	1	1	1	1	1	1	1	1	1	1	1	1	1	1	1	1	1	1	1	1	30S ribosomal protein S6
1	1	1	1	1	1	1	1	1	1	1	1	1	1	1	1	1	1	1	1	1	1	1	1	protoheme IX farnesyltransferase
1	1	1	1	1	1	1	1	1	1	1	1	1	1	1	1	1	1	1	1	1	1	1	1	cytochrome o ubiquinol oxidase subunit IV
1	1	1	1	1	1	1	1	1	1	1	1	1	1	1	1	1	1	1	1	1	1	1	1	cytochrome aa3 quinol oxidase, subunit III
1	1	1	1	1	1	1	1	1	1	1	1	1	1	1	1	1	1	1	1	0	1	0	1	putative acetyltransferase
1	1	1	1	1	1	1	1	1	1	1	1	1	1	1	1	1	1	1	1	1	1	1	1	cytochrome o ubiquinol oxidase subunit I
1	1	1	1	1	1	1	1	1	1	1	1	1	1	1	1	1	1	1	1	1	1	1	1	hypothetical protein
1	1	1	1	1	1	1	1	1	1	1	1	1	1	1	1	1	1	1	1	1	1	1	1	hypothetical protein
1	1	1	1	1	1	1	1	1	1	1	1	1	1	1	1	1	1	1	1	1	1	1	1	phosphoenolpyruvate synthase/pyruvate phosphate dikinase
1	1	1	1	1	1	1	1	1	1	1	1	1	1	1	1	1	1	1	1	1	1	1	1	hypothetical protein
1	1	1	1	1	1	1	1	1	1	1	1	1	1	1	1	1	1	1	1	0	1	1	1	biofilm synthesis protein
1	1	1	1	1	1	1	1	1	1	1	1	1	1	1	1	1	1	1	1	0	1	1	1	Biofilm PGA synthesis lipoprotein pgaB precursor
1	1	1	1	1	1	1	1	1	1	1	1	1	1	1	1	1	1	1	1	0	1	1	1	hemin storage system HmsR protein
1	1	1	1	1	1	1	1	1	1	1	1	1	1	1	1	1	1	1	1	0	1	1	1	biofilm synthesis protein
1	1	1	1	1	1	1	1	1	1	1	1	1	1	1	1	1	1	1	1	0	1	1	1	hypothetical protein
1	1	1	1	1	1	1	1	1	1	1	1	1	1	1	1	1	1	1	1	1	1	0	1	cysteine synthase A
1	1	1	1	1	1	1	1	1	1	1	1	1	1	1	1	1	1	1	1	0	1	1	1	putative monooxygenase
1	1	1	1	1	1	1	1	1	1	1	1	1	1	1	1	1	1	1	1	1	1	1	1	surface antigen family protein
1	1	1	1	1	1	1	1	1	1	1	1	1	1	1	1	1	1	1	1	0	1	1	1	hypothetical protein
1	1	1	1	1	1	1	1	1	1	1	1	1	1	1	1	1	1	1	1	0	1	1	1	LysR family transcriptional regulator
1	1	1	1	1	1	1	1	1	1	1	1	1	1	1	1	1	1	1	1	1	1	1	1	ThiJ/PfpI domain protein
1	1	1	1	1	1	1	1	1	1	1	1	1	1	1	1	1	1	1	1	1	1	1	1	peptide chain release factor 1
1	1	1	1	1	1	1	1	1	1	1	1	1	1	1	1	1	1	1	1	1	1	1	1	methyl transferase
1	1	1	0	1	1	1	1	1	1	1	1	0	1	1	0	1	0	1	1	0	1	1	0	nitrate/sulfonate/bicarbonate ABC transporter permease
1	1	1	0	1	1	1	1	1	1	1	1	0	1	1	0	1	0	1	1	0	1	1	0	nitrate/sulfonate/bicarbonate ABC transporter periplasmic protein
1	1	1	1	1	1	1	1	1	1	1	1	1	1	1	1	1	1	1	1	1	1	1	1	AraC family transcriptional regulator
1	1	1	1	1	1	1	1	1	1	1	1	1	1	1	1	0	1	1	1	0	1	1	1	flavoprotein
1	1	1	1	1	1	1	1	1	1	1	1	1	1	1	1	1	1	1	1	1	1	0	1	putative transglycosylase
1	1	1	1	1	1	1	1	1	1	1	1	1	1	1	1	1	1	1	1	1	1	1	1	3-hydroxyacyl-CoA dehydrogenase
1	1	1	1	1	1	1	1	1	1	1	1	1	1	1	1	1	1	1	1	1	1	1	1	acyl-CoA dehydrogenase protein (acdB-like)
1	1	1	1	1	1	1	1	1	1	1	1	1	1	1	1	1	1	1	1	1	1	1	1	putative acetyl-coenzyme A synthetase
1	1	1	1	1	1	1	1	1	1	1	1	1	1	1	1	1	1	1	1	1	1	1	1	flavoredoxin
1	1	1	1	1	1	1	1	1	1	1	1	1	1	1	1	1	1	1	1	1	1	1	1	molybdopterin biosynthesis protein
1	1	1	1	1	1	1	1	1	1	1	1	1	1	1	1	1	1	1	1	1	1	1	1	protein kinase
1	1	1	1	1	1	1	1	1	1	1	1	1	1	1	1	1	1	1	1	1	1	1	1	dihydroneopterin aldolase
1	1	1	1	1	1	1	1	1	1	1	1	1	1	1	1	1	1	1	1	1	1	1	1	2-amino-4-hydroxy-6-hydroxymethyldihydropteridine pyrophosphokinase
1	1	1	1	1	1	1	1	1	1	1	1	1	1	1	1	1	1	1	1	1	1	1	1	hypothetical protein
1	1	1	1	1	1	1	1	1	1	1	1	1	1	1	1	1	1	1	1	1	1	1	1	hypothetical protein
1	1	1	1	1	1	1	1	1	1	1	1	1	1	1	1	1	1	1	1	0	1	0	1	NADPH-dependent fmn reductase
1	1	1	1	1	1	1	1	1	1	1	1	1	1	1	1	1	1	1	1	1	1	1	1	K+-transporting ATPase, C subunit
1	1	1	1	1	1	1	1	1	1	1	1	1	1	1	1	1	1	1	1	1	1	1	1	hypothetical protein
1	1	1	1	1	1	1	1	1	1	1	1	1	1	1	1	1	1	1	1	1	1	1	1	response regulator
1	1	1	1	1	1	1	1	1	1	1	1	1	1	1	1	1	1	1	1	1	1	1	1	glutamine synthetase, type III
1	1	1	1	1	1	1	1	1	1	1	1	1	1	1	1	1	1	1	1	1	1	1	1	hypothetical protein
1	1	1	1	1	1	1	1	1	1	1	1	1	1	1	1	1	1	1	1	1	1	1	1	2-nonaprenyl-3-methyl-6-methoxy-1,4-benzoquinol hydroxylase
1	1	1	1	1	1	1	1	1	1	1	1	1	1	1	1	1	1	1	1	1	1	1	1	major facilitator superfamily MFS_1
1	1	1	1	1	1	1	1	1	1	1	1	1	1	1	1	1	1	1	1	1	1	1	1	hypothetical protein
1	1	1	1	1	1	1	1	1	1	1	1	1	1	1	1	1	1	1	1	1	1	1	1	hypothetical protein
1	1	1	1	1	1	1	1	1	1	1	1	1	1	1	1	1	1	1	1	1	1	1	1	hypothetical protein
1	1	1	1	1	1	1	1	1	1	1	1	1	1	1	1	1	1	1	1	0	1	0	1	hypothetical protein
1	1	1	1	1	1	1	1	1	1	1	1	1	1	1	1	1	1	1	1	1	1	1	1	bifunctional aconitate hydratase 2/2-methylisocitrate dehydratase
1	1	1	1	1	1	1	1	1	1	1	1	1	1	1	1	1	1	1	1	0	1	1	1	hypothetical protein
1	1	1	1	1	1	1	1	1	1	1	1	1	1	1	1	1	1	1	1	0	1	1	1	VIC family potassium channel protein
1	1	1	1	1	1	1	1	1	1	1	1	1	1	1	1	1	1	1	1	0	1	1	1	major facilitator superfamily permease
1	1	1	1	1	1	1	1	1	1	1	1	1	1	1	1	1	1	1	1	0	1	1	1	hypothetical protein
1	1	1	1	1	1	1	1	1	1	1	1	1	1	1	1	1	1	1	1	0	1	1	1	hypothetical protein
1	1	1	1	1	1	1	1	1	1	1	1	1	1	1	1	1	1	1	1	1	1	1	1	LysR family transcriptional regulator
1	1	1	1	1	1	1	1	1	1	1	1	1	1	1	1	1	1	1	1	1	1	1	1	hypothetical protein
1	1	1	1	1	1	1	1	1	1	1	1	1	1	1	1	1	1	1	1	1	1	1	1	hypothetical protein
1	1	1	1	1	1	1	1	1	1	1	1	1	1	1	1	1	1	1	1	1	1	1	1	16S rRNA pseudouridylate 516 synthase
1	1	1	1	1	1	1	1	1	1	1	1	1	1	1	1	1	1	1	1	0	1	0	1	Cu(I)-responsive transcriptional regulator
1	1	1	1	1	1	1	1	1	1	1	1	1	1	1	1	1	1	1	0	1	1	1	1	hypothetical protein
1	1	1	1	1	1	1	1	1	1	1	1	1	1	1	1	1	1	1	1	1	1	1	1	hypothetical protein
1	1	1	1	1	1	1	1	1	1	1	1	1	1	1	1	1	1	1	1	1	1	1	1	pseudouridylate synthase
1	1	1	1	1	1	1	1	1	1	1	1	1	1	1	1	1	1	1	1	1	1	1	1	ATPase or kinase
1	1	1	1	1	1	1	1	1	1	1	1	1	1	1	1	1	1	1	1	1	1	1	1	DNA mismatch repair ATPase
1	1	1	1	1	1	1	1	1	1	1	1	1	1	1	1	1	1	1	1	1	1	1	1	hypothetical protein
1	1	1	1	1	1	1	1	1	1	1	1	1	1	1	1	1	1	1	1	1	1	1	1	hypothetical protein
1	1	1	1	1	1	1	1	1	1	1	1	1	1	1	1	1	1	1	1	0	1	1	1	integral membrane protein
1	1	1	1	1	1	1	1	1	1	1	1	1	1	1	1	1	1	1	1	0	1	1	1	oxygen-insensitive NADPH nitroreductase
1	1	1	1	1	1	1	1	0	0	1	1	0	0	1	1	1	0	1	1	0	0	1	1	hypothetical protein
1	1	1	1	1	1	1	1	1	1	1	1	1	1	1	1	1	1	1	1	0	1	0	1	hypothetical protein
1	1	1	1	1	1	1	1	1	1	1	1	1	1	1	1	1	1	0	1	1	1	0	1	UDP-23-diacylglucosamine hydrolase
1	1	1	1	1	1	1	1	1	1	1	1	1	1	1	1	1	1	1	1	1	1	1	1	peptidyl-prolyl cis-trans isomerase precursor (PPIase) (rotamase)
1	1	1	1	1	1	1	1	1	1	1	1	1	1	1	1	1	1	1	1	1	1	1	1	glutaminyl-tRNA synthetase
1	1	1	1	1	1	1	1	0	1	1	1	0	0	0	0	0	0	0	1	0	0	0	0	conserve hypothetical protein
1	1	1	1	1	1	1	1	1	1	1	1	1	1	1	1	1	1	1	1	1	1	1	1	glutamine amidotransferase
1	1	1	1	1	1	1	1	1	1	1	1	1	1	1	1	1	1	1	1	0	1	1	1	ethanolamine ammonia-lyase, small subunit
1	1	1	1	1	1	1	1	1	1	1	1	1	1	1	1	1	1	1	1	1	1	1	1	Ethanolamine ammonia-lyase heavy chain(Ethanolamineammonia-lyase large subunit)
1	1	1	1	1	1	1	1	1	1	1	1	1	1	1	1	1	1	1	1	1	1	1	1	ethanolamine permease
1	1	1	1	1	1	1	1	1	1	1	1	1	1	1	1	1	1	1	1	1	1	1	1	aldehyde dehydrogenase 1
1	1	1	1	1	1	1	1	1	1	1	1	1	1	1	1	1	1	1	1	1	1	1	1	transcriptional regulator
1	1	1	1	1	1	1	1	1	1	1	1	1	1	1	1	1	1	1	1	1	1	0	1	Fe-S oxidoreductase
1	1	1	1	1	1	1	1	1	1	1	1	1	1	1	1	1	1	1	1	1	1	1	1	alpha/beta hydrolase fold family protein
1	1	1	1	1	1	1	1	1	1	1	1	1	1	1	1	1	1	1	1	1	1	1	1	alcohol dehydrogenase
1	1	1	1	1	1	1	1	1	1	1	1	1	1	1	1	1	1	1	1	1	1	1	1	exonuclease V subunit alpha
1	1	1	1	1	1	1	1	1	1	1	1	1	1	1	1	1	1	1	1	1	1	1	1	hypothetical protein
1	1	1	0	1	1	1	1	1	0	0	1	0	0	1	0	1	0	1	1	0	1	1	0	DNA gyrase inhibitor
1	1	1	1	1	1	1	1	1	1	1	1	1	1	1	1	1	1	1	1	1	1	1	1	Hydroxyethylthiazole kinase
1	1	1	1	1	1	1	1	1	1	1	1	1	1	1	1	1	1	1	1	1	1	1	1	hypothetical protein
1	1	1	1	1	1	1	1	1	1	1	1	1	1	1	1	1	1	1	1	1	1	1	1	hypothetical protein
1	1	1	1	1	1	1	1	1	1	1	1	1	1	1	1	1	1	1	1	1	1	1	1	aminopeptidase N
1	1	1	1	1	1	1	1	1	1	1	1	1	1	1	1	1	1	1	1	0	1	1	1	putative glutathione S-transferase
1	1	1	1	1	1	1	1	1	1	1	1	1	1	1	1	1	1	1	1	1	1	0	1	hypothetical protein
1	1	1	1	1	1	1	1	1	1	1	1	1	1	1	1	1	1	1	1	0	1	1	1	putative short chain dehydrogenase
1	1	1	1	1	1	1	1	1	1	1	1	1	1	1	1	1	1	1	1	0	1	1	1	hypothetical protein
1	1	1	1	1	1	1	1	1	1	1	1	1	1	1	1	1	1	1	1	1	1	1	1	chorismate mutase
1	1	1	1	1	1	1	1	1	1	1	1	1	1	1	1	1	1	1	1	1	1	1	1	AsnC family transcriptional regulator
1	1	1	1	1	1	1	1	1	1	1	1	0	1	1	1	1	1	1	1	0	1	1	1	hypothetical protein
1	1	1	1	1	1	1	1	1	1	1	1	1	1	1	1	1	1	1	1	0	1	1	1	TetR family transcriptional regulator
1	1	1	1	1	1	1	1	1	1	1	1	1	1	1	1	1	1	1	1	0	1	1	1	putative ferric siderophore receptor outer membrane signal peptide protein
1	1	1	0	1	1	1	1	1	0	0	0	0	0	1	0	1	0	0	1	0	0	0	0	hypothetical protein
1	1	1	1	1	1	1	1	1	1	1	1	1	1	1	1	1	1	1	1	1	1	1	1	small-conductance mechanosensitive channel
1	1	1	1	1	1	1	1	1	1	1	1	0	1	1	1	1	1	1	1	1	1	1	1	hypothetical protein
1	1	1	1	1	1	1	1	1	1	1	1	1	1	1	1	1	1	1	1	1	1	0	1	hypothetical protein
1	1	1	1	1	1	1	1	1	1	1	1	1	1	1	1	1	1	1	1	0	1	1	1	hypothetical protein
1	1	1	1	1	1	1	1	0	1	1	1	0	1	1	1	1	1	1	1	0	1	1	1	hypothetical protein
1	1	1	1	1	1	1	1	1	1	1	1	0	1	1	1	1	1	1	1	0	1	1	1	hypothetical protein
1	1	1	1	1	1	1	1	1	1	1	1	1	1	1	1	1	1	1	0	0	1	1	1	acetyltransferase
1	0	0	0	1	0	0	0	0	1	0	0	0	0	0	0	0	0	0	0	0	0	0	0	conserved hypothetical protein
1	1	0	0	1	1	1	0	0	0	0	0	0	0	0	0	0	0	0	0	0	0	0	0	FIG00352615: hypothetical protein
1	1	0	0	1	1	1	0	1	1	0	0	0	0	0	0	0	0	0	0	1	0	0	0	conserved hypothetical protein; putative phage-related antirepressor
1	1	0	0	1	1	1	0	0	1	0	0	0	0	0	0	0	0	0	0	0	0	0	0	hypothetical protein
1	1	0	0	1	1	1	0	1	1	0	0	1	0	0	0	0	0	0	1	0	0	0	0	conserve hypothetical protein
1	1	0	0	1	1	1	0	1	0	0	0	0	0	1	1	0	1	0	1	0	0	0	1	hypothetical protein
1	1	1	1	1	1	1	1	1	1	1	1	1	1	1	1	1	1	1	1	1	1	0	1	DNA polymerase IV, devoid of proofreading, damage-inducible protein P
1	1	0	0	1	1	1	1	1	0	0	0	0	0	0	0	0	0	0	1	0	0	0	0	conserve hypothetical protein
1	1	1	0	1	1	1	1	1	1	0	1	1	1	1	0	1	1	0	1	1	0	0	0	conserved hypothetical protein
1	1	0	0	1	1	1	1	1	0	0	0	0	0	0	1	0	1	0	0	0	0	0	0	hypothetical protein
1	1	1	0	1	1	1	0	1	0	1	0	0	0	0	0	1	0	0	0	0	0	0	1	hypothetical protein
1	1	0	0	1	1	1	1	1	1	0	0	1	1	1	1	0	1	0	1	0	0	0	0	hypothetical protein
1	1	0	0	1	1	1	1	0	0	0	0	0	0	1	0	0	0	0	0	0	0	0	0	hypothetical protein
1	1	0	0	1	1	1	0	0	0	0	0	0	0	0	0	0	0	0	0	0	0	0	0	hypothetical protein
1	1	0	0	1	1	1	1	1	1	0	0	1	0	1	0	0	1	0	0	0	0	0	0	hypothetical protein
1	1	0	0	1	1	1	1	1	1	0	0	1	0	1	0	0	1	0	0	0	0	0	0	hypothetical protein
1	1	0	0	1	1	1	1	1	1	0	0	1	0	1	0	0	1	0	0	0	0	0	0	hypothetical protein
1	1	1	1	1	1	1	1	1	0	1	1	1	1	1	1	1	1	1	1	0	1	0	1	glycosyl hydrolase family 25
1	1	0	0	1	1	1	0	1	1	0	0	1	0	1	0	0	1	0	0	0	0	0	0	hypothetical protein
1	1	0	0	1	1	1	0	1	1	0	0	1	0	0	0	0	0	0	0	0	0	0	0	hypothetical protein
1	1	0	0	1	1	1	0	1	1	0	0	1	0	0	0	0	0	0	1	0	0	0	0	conserve hypothetical protein
1	1	0	0	1	1	1	0	1	1	0	0	0	1	1	0	0	0	0	1	0	0	0	0	conserve hypothetical protein
1	1	0	0	1	1	1	0	1	1	0	0	1	1	0	0	0	1	0	1	0	0	0	0	conserve hypothetical protein
1	1	0	0	1	1	1	0	1	1	0	0	1	1	1	0	0	1	0	1	0	0	0	0	phage putative head morphogenesis protein
1	1	0	0	1	1	1	1	1	1	0	0	1	0	1	0	0	1	0	0	0	0	0	0	hypothetical protein
1	1	0	0	1	1	1	1	1	1	0	0	1	0	1	0	0	1	0	0	0	0	0	0	phage terminase, large subunit
1	1	0	0	1	1	1	1	1	1	0	0	0	0	1	0	0	1	0	0	0	0	0	0	hypothetical protein
1	1	0	0	1	1	1	1	1	1	0	0	1	0	1	0	0	1	0	1	1	0	0	0	conserved hypothetical protein
1	1	1	1	1	1	1	1	1	1	1	1	0	1	1	1	0	1	1	1	1	1	1	1	hypothetical protein
1	1	1	1	1	1	1	1	1	1	1	1	1	1	1	1	1	1	1	1	1	1	0	1	MFS family transporter
1	1	0	0	1	0	0	0	0	0	0	0	1	0	0	0	0	0	0	0	0	0	0	0	hypothetical protein
1	1	0	0	1	1	1	0	1	0	0	0	0	0	0	0	0	1	0	0	1	0	0	0	hypothetical protein
1	1	0	0	1	1	1	0	0	0	0	0	0	0	0	0	0	0	1	1	0	0	0	0	hypothetical protein
1	1	0	0	1	1	1	0	0	0	0	0	0	0	0	0	0	0	1	1	1	0	0	0	conserved hypothetical protein
1	1	0	0	1	1	1	0	0	0	0	0	0	0	0	0	0	0	1	1	0	0	0	0	conserve hypothetical protein
1	1	0	0	1	1	1	0	1	0	0	0	0	0	1	0	1	1	1	1	1	0	0	0	hypothetical protein
1	1	1	1	1	1	1	1	1	1	1	1	1	1	1	1	1	1	1	1	0	1	1	1	Na+/H+ antiporter NhaP
1	1	1	1	1	1	1	1	1	1	1	1	1	1	1	1	1	1	1	1	0	1	1	1	hypothetical protein
1	1	1	1	1	1	1	1	1	1	1	1	1	1	1	1	1	1	1	1	0	1	1	1	hypothetical protein
1	1	1	1	1	1	1	1	1	1	1	1	1	1	1	1	1	1	1	1	1	1	1	1	hypothetical protein
1	1	1	1	1	1	1	1	1	1	1	1	1	1	1	1	1	1	1	1	1	1	0	1	putative 21
1	1	1	1	1	1	1	1	1	1	1	1	1	1	1	1	1	1	1	1	1	1	1	1	succinyl-CoA synthetase subunit alpha
1	1	1	1	1	1	1	1	1	1	1	1	1	1	1	1	1	1	1	1	1	1	1	1	succinyl-CoA synthetase subunit beta
1	1	1	1	1	1	1	1	1	1	1	1	1	1	1	1	1	1	1	1	1	1	1	1	dihydrolipoyl dehydrogenase
1	1	1	1	1	1	1	1	1	1	1	1	1	1	1	1	1	1	1	1	1	1	1	1	dihydrolipoamide succinyltransferase, component of 2-oxoglutarate dehydrogenase complex (E2)
1	1	1	1	1	1	1	1	1	1	1	1	1	1	1	1	1	1	1	1	1	1	1	1	alpha-ketoglutarate decarboxylase
1	1	1	1	1	1	1	1	0	0	1	0	0	0	1	1	1	0	0	1	0	0	0	0	conserve hypothetical protein
1	1	1	1	1	1	1	1	1	1	1	1	1	1	1	1	1	1	1	1	1	1	1	1	succinate dehydrogenase iron-sulfur subunit
1	1	1	1	1	1	1	1	1	1	1	1	1	1	1	1	1	1	1	1	1	1	1	1	succinate dehydrogenase flavoprotein subunit
1	1	1	1	1	1	1	1	1	1	1	1	1	1	1	1	1	1	1	1	1	1	1	1	succinate dehydrogenase, hydrophobic membrane anchor protein
1	1	1	1	1	1	1	1	1	1	1	1	1	1	1	1	1	1	1	1	1	1	1	1	succinate dehydrogenase cytochrome b556 subunit
1	1	1	1	1	1	1	1	1	1	1	1	1	1	1	1	1	1	1	1	1	1	0	1	membrane protein TerC
1	1	1	1	1	1	1	1	1	1	1	1	1	1	1	1	1	1	1	1	1	1	1	1	citrate (Si)-synthase
1	1	1	1	1	1	1	1	1	1	1	1	1	1	1	1	1	1	1	1	1	1	1	1	hypothetical protein
1	1	1	1	1	1	1	1	1	1	1	1	1	1	1	1	1	1	1	1	1	1	1	1	hypothetical protein
1	1	1	0	1	1	1	1	1	0	0	1	1	0	1	0	1	1	1	1	1	1	1	0	hypothetical protein
1	1	1	1	1	1	1	1	1	1	1	1	1	1	1	1	1	1	1	1	1	1	1	1	YgfB/YecA-like protein
1	1	1	1	1	1	1	1	1	1	1	1	1	1	1	1	1	1	1	1	1	0	0	1	hypothetical protein
1	1	1	1	1	1	1	1	0	0	1	0	0	0	0	1	0	0	0	1	0	0	0	0	conserve hypothetical protein
1	1	1	1	1	1	1	1	1	1	1	1	1	1	1	1	1	1	1	1	1	1	1	1	sigma D (sigma 70) factor of RNA polymerase , major sigma factor during exponential growth
1	1	1	1	1	1	1	1	1	1	1	1	1	1	1	1	1	1	1	1	1	1	1	1	hypothetical protein
1	1	1	1	1	1	1	1	1	1	1	1	1	1	1	1	1	1	1	1	1	1	1	1	lipoyltransferase
1	1	1	1	1	1	1	1	1	1	1	1	1	1	1	1	1	1	1	1	1	1	0	1	hypothetical protein
1	1	1	1	1	1	1	1	1	1	1	1	1	1	1	1	1	1	1	1	1	1	1	1	hypothetical protein
1	1	1	1	1	1	1	1	1	1	1	1	1	1	1	1	1	1	1	1	1	1	1	1	hypothetical protein
1	1	1	1	1	1	1	1	1	1	1	1	1	1	1	1	1	1	1	1	1	1	1	1	amino acid permease family protein
1	1	1	1	1	1	1	1	1	1	1	1	1	1	1	1	1	1	1	1	0	1	1	1	multimeric flavodoxin WrbA
1	1	1	1	1	1	1	1	1	1	1	1	1	1	1	1	1	1	1	1	0	1	1	1	hypothetical protein
1	1	1	1	1	1	1	1	1	1	1	1	1	1	1	1	1	1	1	1	1	1	1	1	rRNA methylase (SpoU class)
1	1	1	1	1	1	1	1	1	1	1	1	1	1	1	1	1	1	1	1	1	1	1	1	multifunctional protein
1	1	1	1	1	1	1	1	1	1	1	1	1	1	1	1	1	1	1	1	1	1	1	1	seryl-tRNA synthetase
1	1	1	1	1	1	1	1	1	1	1	1	1	1	1	1	1	1	1	1	1	1	1	1	hypothetical protein
1	1	1	1	1	1	1	1	1	1	1	1	1	1	1	1	1	1	1	1	1	1	1	1	outer-membrane lipoproteins carrier protein
1	1	1	1	1	1	1	1	1	1	1	1	1	1	1	1	1	1	1	1	1	1	0	1	hypothetical protein
1	1	1	1	1	1	1	1	1	1	1	1	1	1	1	1	1	1	1	1	1	1	1	1	50S ribosomal protein L27
1	1	1	1	1	1	1	1	1	1	1	1	1	1	1	1	1	1	1	1	1	1	1	1	50S ribosomal protein L21
1	1	1	1	1	1	1	1	1	1	1	1	1	1	1	1	1	1	1	1	1	1	1	1	solanesyl diphosphate synthase
1	1	1	1	1	1	1	1	1	1	1	1	1	1	1	1	1	1	1	1	1	1	1	1	hypothetical protein
1	1	1	1	1	1	1	1	1	1	1	1	1	1	1	1	1	1	1	1	1	1	1	1	membrane-associated phospholipid phosphatase
1	1	1	1	1	1	1	1	1	1	1	1	1	1	1	1	1	1	1	1	1	1	1	1	multidrug efflux protein AdeI
1	1	1	1	1	1	1	1	1	1	1	1	1	1	1	1	1	1	1	1	1	1	1	1	hypothetical protein
1	1	1	1	1	1	1	1	1	1	1	1	1	1	1	1	1	1	1	1	1	1	1	1	outer membrane protein (AdeC-like)
1	1	1	1	1	1	1	1	1	1	1	1	1	1	1	1	1	1	1	1	1	1	1	1	hypothetical protein
1	1	1	0	1	1	1	1	1	1	1	1	1	1	1	1	1	1	1	1	1	1	1	1	hypothetical protein
1	1	1	1	1	1	1	1	1	1	1	1	1	1	1	1	1	1	1	1	1	1	0	1	MFS family transporter
1	1	1	1	1	1	1	1	1	1	1	1	1	1	1	1	1	1	1	1	0	1	1	1	hypothetical protein
1	1	1	1	1	1	1	1	1	1	1	1	1	1	1	1	1	1	1	1	1	1	1	1	short-chain dehydrogenase/reductase
1	1	1	1	1	1	1	1	1	1	1	1	0	1	1	1	1	1	1	1	1	1	1	1	hypothetical protein
1	1	1	1	1	1	1	1	1	1	1	1	1	1	1	1	1	1	1	1	1	1	1	1	valine--tRNA ligase
1	1	1	0	1	1	1	1	1	0	0	1	1	0	1	1	1	0	1	1	1	1	1	1	dimethyladenosine transferase
1	1	1	1	1	1	1	1	1	1	1	1	1	1	1	1	1	1	1	1	1	1	1	1	putative DnaJ domain protein
1	1	1	1	1	1	1	1	1	1	1	1	1	1	1	1	1	1	1	1	0	1	1	1	putative membrane protein
1	1	1	1	1	1	1	1	1	1	1	1	1	1	1	1	1	1	1	1	0	1	1	1	LysR family transcriptional regulator
1	1	1	1	1	1	1	1	1	1	1	1	1	1	1	1	1	1	1	1	0	1	1	1	ammonium transporter
1	1	1	1	1	1	1	1	1	1	0	1	1	1	1	1	1	1	1	1	0	1	1	1	hypothetical protein
1	1	1	1	1	1	1	1	1	1	1	1	0	1	1	1	1	1	1	1	1	1	1	1	parC
1	1	1	1	1	1	1	1	1	1	1	1	1	1	1	1	1	1	1	1	0	1	1	1	Signal transduction histidine kinase
1	1	1	1	1	1	1	1	1	1	1	1	1	1	1	1	1	1	1	1	0	1	1	1	two-component system DNA-binding response regulator
1	1	1	1	1	1	1	1	1	1	1	1	1	1	1	1	1	1	1	1	0	1	1	1	PmrC
1	1	1	1	1	1	1	1	1	1	1	1	1	1	1	1	1	1	1	1	1	1	1	1	hypothetical protein
1	1	0	1	0	1	1	1	0	0	0	0	0	0	0	1	0	0	0	1	0	0	0	1	hypothetical protein
1	1	1	1	1	1	1	0	1	1	1	1	1	1	1	1	1	1	1	1	1	1	1	1	putative transporter (MFS superfamily)
1	1	1	1	1	1	1	1	1	1	1	1	1	1	1	1	1	1	1	1	1	1	1	1	Acyltransferase family protein
1	1	1	1	1	1	1	1	1	1	1	1	1	1	1	1	1	1	1	1	1	1	1	1	hypothetical protein
1	1	1	1	1	1	1	1	1	1	1	1	1	1	1	1	1	1	1	1	1	1	1	1	membrane protein
1	1	1	1	1	1	1	1	1	1	1	1	1	1	1	1	1	1	1	1	1	1	1	1	SPFH domain-containing protein
1	1	1	1	1	1	1	1	1	1	1	1	0	1	1	1	1	1	1	1	1	1	1	1	hypothetical protein
1	1	1	1	1	1	1	1	1	1	1	1	1	1	1	1	1	1	1	1	1	1	1	1	hypothetical protein
1	1	1	1	1	1	1	1	1	1	1	1	1	1	1	1	1	1	1	1	1	1	1	1	geranyltranstransferase (farnesyldiphosphate synthase) (FPP synthase)
1	1	1	1	1	1	1	1	1	1	1	1	1	1	1	1	1	1	1	1	1	1	1	1	hypothetical protein
1	1	1	1	1	1	1	1	1	1	1	0	0	0	1	1	1	0	0	1	0	0	0	0	conserve hypothetical protein
1	1	1	1	1	1	1	1	1	1	1	1	1	1	1	1	1	1	1	1	1	1	1	1	aromatic amino acid transport protein
1	1	1	1	1	1	1	1	1	1	1	1	1	1	1	1	1	1	1	1	0	1	1	1	chaperone protein HchA
1	1	1	1	1	1	1	1	1	1	1	1	1	1	1	1	1	1	1	1	1	1	1	1	putative oxydoreductase protein zinc-containing
1	1	1	1	1	1	1	1	1	1	1	1	1	1	1	1	1	1	1	1	1	1	1	1	AraC family transcriptional regulator
1	1	1	1	1	1	1	1	1	1	1	1	1	1	1	1	1	1	1	1	1	1	1	1	undecaprenylpyrophosphate phosphatase
1	1	1	1	1	1	1	1	1	1	1	1	1	1	1	1	1	1	1	1	1	1	1	1	hypothetical protein
1	1	1	1	1	1	1	1	1	1	1	1	1	1	1	1	1	1	1	1	1	1	1	1	hypothetical protein
1	1	1	1	1	1	1	1	1	1	1	1	1	1	1	1	1	1	1	1	1	1	1	1	Fatty acid desaturase family protein
1	1	1	1	1	1	1	1	1	0	1	1	1	1	1	1	1	1	1	1	0	1	1	1	AraC-type DNA-binding domain-containing protein
1	1	1	1	1	1	1	1	1	1	1	1	1	1	1	1	1	1	1	1	1	1	1	1	glutathione-regulated potassium-efflux system ancillary protein kefF
1	1	1	1	1	1	1	1	1	1	1	1	1	1	1	0	1	1	1	1	1	1	1	0	long-chain fatty acid ABC transporter
1	1	1	1	1	1	1	1	1	1	1	1	1	1	1	1	1	1	1	1	1	1	1	1	hypothetical protein
1	1	1	1	1	1	1	1	1	1	1	1	1	1	1	1	1	1	1	1	1	1	1	1	phosphoadenosine phosphosulfate reductase
1	1	1	1	1	1	1	1	1	1	1	1	1	1	1	1	1	1	1	1	1	1	1	1	bifunctional protein wax ester synthase/acyl-CoA diacylglycerol acyltransferase
1	1	1	1	1	1	1	1	1	1	1	1	0	1	1	1	1	1	1	1	1	1	1	1	hypothetical protein
1	1	1	1	1	1	1	1	1	1	1	1	1	1	1	1	1	1	1	1	1	1	1	1	ribonuclease G
1	1	1	1	1	1	1	1	1	1	1	1	1	1	1	1	1	1	1	1	1	1	1	1	putative Maf-like protein
1	1	1	1	1	1	1	1	1	1	1	1	1	1	1	1	1	1	1	1	1	1	1	1	transmembrane protein
1	1	1	1	1	1	1	1	1	1	1	1	1	1	1	1	1	1	1	1	1	1	1	1	rod shape-determining protein
1	1	1	1	1	1	1	1	1	1	1	1	1	1	1	1	1	1	1	1	1	1	1	1	rod shape-determining protein MreC
1	1	1	1	1	1	1	1	1	1	1	1	1	1	1	1	1	1	1	1	1	1	1	1	rod shape-determining protein
1	1	1	1	1	1	1	1	1	1	1	1	1	1	1	1	1	1	1	1	1	1	1	1	aspartyl/glutamyl-tRNA(Asn/Gln) amidotransferase subunit C
1	1	1	1	1	1	1	1	1	1	1	1	1	1	1	1	1	1	1	1	1	1	1	1	glutamyl-tRNA(Gln) and/or aspartyl-tRNA(Asn) amidotransferase
1	1	1	1	1	1	1	1	1	1	1	1	1	1	1	1	1	1	1	1	1	1	1	1	aspartyl/glutamyl-tRNA amidotransferase subunit B
1	1	1	0	1	1	1	1	1	0	0	1	0	0	1	0	1	0	1	1	0	1	1	0	hypothetical protein
1	1	1	1	1	1	1	1	1	1	1	1	1	1	1	1	1	1	1	1	1	1	1	1	protease
1	1	1	1	1	1	1	1	1	1	1	1	1	1	1	1	1	1	1	1	1	1	1	1	hypothetical protein
[truncated: 6,246 more rows]
