# Supplementary material for: Comparative genomic analysis of Acinetobacter baumannii clinical isolates reveals extensive genomic variation and diverse antibiotic resistance determinants
Source: BMC Genomics. 2014 Dec 22;15(1):1163. doi: 10.1186/1471-2164-15-1163 (PMC4367897; doi:10.1186/1471-2164-15-1163)
Supplement: Supplementary file 2 — Additional file 2: Table S2: Comparison of pair-wise SNP numbers between various strains using MDR-TJ as a reference. (XLS 20 KB) [file 12864_2014_6893_MOESM2_ESM.xls]

## Sheet: Sheet1
	Pair-wise SNP numbers between different strains using MDR-TJ as reference
	MDR-TJ	BJ1	BJ2	BJ3	BJ4	BJ5	BJ6	BJ7	BJ8
MDR-TJ	0	1916	1619	2402	30247	2046	1671	1643	1649
BJ1	1916	0	1683	2625	31015	196	1711	1681	2245
BJ2	1619	1683	0	1726	30924	1773	186	192	920
BJ3	2402	2625	1726	0	31159	2675	1764	1760	2149
BJ4	30247	31015	30924	31159	0	31097	30974	30952	30885
BJ5	2046	196	1773	2675	31097	0	1781	1765	2337
BJ6	1671	1711	186	1764	30974	1781	0	74	971
BJ7	1643	1681	192	1760	30952	1765	74	0	968
BJ8	1649	2245	920	2149	30885	2337	971	968	0
