# Supplementary material for: Comparative genomic analysis of Acinetobacter baumannii clinical isolates reveals extensive genomic variation and diverse antibiotic resistance determinants
Source: BMC Genomics. 2014 Dec 22;15(1):1163. doi: 10.1186/1471-2164-15-1163 (PMC4367897; doi:10.1186/1471-2164-15-1163)
Supplement: Supplementary file 4 — Additional file 4: Table S3: Putative virulence genes identified in the 8 sequenced strains and 16 reference strains using VFDB. “1” and “0” indicate that the gene is present and absent, respectively, from the individual strain. (XLS 29 KB) [file 12864_2014_6893_MOESM4_ESM.xls]

## Sheet: Sheet1
Sbject Name Anontation	1656_2_uid42153	AB0057_uid21111	AB307_0294_uid30993	ACICU_uid17827	ATCC_17978_uid17477	AYE_uid28921	BJAB07104_uid74421	BJAB0715_uid74423	BJAB0868_uid74425	D1279779_uid61919	MDR_TJ_uid52959	MDR_ZJ06_uid28333	SDF	TCDC_AB0715_uid62279	TYTH_1_uid74551	ZW85_1_uid219230	BJ1	BJ2	BJ3	BJ4	BJ5	BJ6	BJ7	BJ8
VFG0077 (gi:16804506) clpP - ATP-dependent Clp protease proteolytic subunit [Listeria monocytogenes (serovar 1/2a) EGD-e] (VF0074)	1	1	1	1	1	1	1	1	1	1	1	1	1	1	1	1	1	1	1	1	1	1	1	1
VFG0082 (gi:15640836) aldA - aldehyde dehydrogenase [Vibrio cholerae N16961]	1	1	1	1	1	1	1	1	1	1	1	1	1	1	1	1	1	1	1	1	1	1	1	1
VFG0182 (gi:15598299) xcpR - general secretion pathway protein E [Pseudomonas aeruginosa PAO1] (VF0084)	1	1	1	1	1	1	1	1	1	1	1	1	1	1	1	1	1	1	1	1	1	1	1	1
VFG0269 (gi:15644703) ureA - urease alpha subunit (ureA) (urea amidohydrolase) [Helicobacter pylori 26695] (VF0050)	1	1	1	1	1	1	1	1	1	1	1	1	1	1	1	1	1	1	1	1	1	1	1	1
VFG0431 (gi:16763123) tviB - Vi polysaccharide biosynthesis protein, UDP-glucose/GDP-mannose dehydrogenase [Salmonella enterica (serovar typhi) CT18] (VF0101)	1	1	1	1	1	1	1	1	1	1	1	1	1	1	1	1	1	1	1	1	1	1	1	1
VFG1225 (gi:15595605) pilG - twitching motility protein PilG [Pseudomonas aeruginosa PAO1] (VF0082)	1	1	1	1	1	1	1	1	1	1	1	1	1	1	1	1	1	1	1	1	1	1	1	1
VFG1226 (gi:15595606) pilH - twitching motility protein PilH [Pseudomonas aeruginosa PAO1] (VF0082)	1	1	1	1	1	1	1	1	1	1	1	1	1	1	1	1	1	1	1	1	1	1	1	1
VFG1855 (gi:52840925) htpB - Hsp60, 60K heat shock protein HtpB [Legionella pneumophila Philadelphia 1] (VF0159)	1	1	1	1	1	1	1	1	1	1	1	1	1	1	1	1	1	1	1	1	1	1	1	1
VFG1867 (gi:52843161) sodB - superoxide dismutase [Legionella pneumophila Philadelphia 1] (VF0169)	1	1	1	1	1	1	1	1	1	1	1	1	1	1	1	1	1	1	1	1	1	1	1	1
VFG2362 (gi:123443280) manB - phosphomannomutase [Yersinia enterocolitica 8081] (VF0392)	1	1	1	1	1	1	1	1	1	1	1	1	1	1	1	1	1	1	1	1	1	1	1	1
VFG0113 (gi:15599723) pilC - still frameshift type 4 fimbrial biogenesis protein PilC [Pseudomonas aeruginosa PAO1] (VF0082)	1	1	1	1	1	1	1	1	1	1	1	1	0	1	1	1	1	1	1	1	1	1	1	1
VFG0274 (gi:15644698) ureG - urease accessory protein (ureG) [Helicobacter pylori 26695] (VF0050)	1	1	1	1	1	1	1	1	1	0	1	1	1	1	1	1	1	1	1	1	1	1	1	1
VFG1223 (gi:15595592) pilT - twitching motility protein PilT [Pseudomonas aeruginosa PAO1] (VF0082)	1	1	1	1	1	1	1	1	1	1	1	1	0	1	1	1	1	1	1	1	1	1	1	1
VFG1224 (gi:15595593) pilU - twitching motility protein PilU [Pseudomonas aeruginosa PAO1] (VF0082)	1	1	1	1	1	1	1	1	1	1	1	1	0	1	1	1	1	1	1	1	1	1	1	1
VFG1582 (gi:23954265) orf48 - hypothetical protein [Escherichia coli 536]	1	1	0	1	1	1	1	1	1	1	1	1	0	1	1	1	1	1	1	1	1	1	1	1
VFG0586 (gi:16767516) soxR - redox-sensing transcriptional activator SoxR, contains iron-sulfur center for redox-sensing (MerR family) [Salmonella enterica (serovar typhimurium) LT2]	1	1	1	1	1	1	1	1	1	1	1	0	0	1	0	1	1	1	1	0	1	1	1	1
VFG1026 (gi:15808706) aadA1 - streptomycin adenyltransferase AadA1 [Shigella flexneri (serotype 2a) YSH6000]	1	1	0	0	0	1	0	0	0	0	1	1	0	1	1	0	1	1	1	0	1	1	1	0
VFG1035 (gi:15808715) tetR - tet repressor [Shigella flexneri (serotype 2a) YSH6000]	0	0	0	0	0	0	1	1	1	0	1	1	0	1	1	0	0	1	1	0	0	1	1	1
VFG1036 (gi:15808716) tetA(B) - tetracycline resistance protein TetA(B) [Shigella flexneri (serotype 2a) YSH6000]	0	0	0	0	0	0	1	1	1	0	1	1	0	1	1	0	0	1	1	0	0	1	1	1
VFG1028 (gi:15808708) intI1 - Tn21 integrase IntI1 [Shigella flexneri (serotype 2a) YSH6000]	0	1	0	1	0	1	0	0	0	0	1	1	0	1	0	0	1	1	0	0	1	1	1	0
VFG1029 (gi:15808709) tnpM - TnpM [Shigella flexneri (serotype 2a) YSH6000]	0	0	0	1	0	0	0	0	0	0	1	1	0	1	0	0	1	1	0	0	1	1	1	0
VFG0430 (gi:16763122) tviC - Vi polysaccharide biosynthesis protein, epimerase [Salmonella enterica (serovar typhi) CT18] (VF0101)	0	1	1	0	0	1	0	0	0	1	1	0	0	0	0	0	1	0	0	0	1	0	0	0
VFG1301 (gi:21281857) cap8E - capsular polysaccharide synthesis enzyme Cap8E [Staphylococcus aureus MW2] (VF0003)	0	0	0	0	0	0	0	1	0	1	1	1	0	0	0	0	1	0	0	0	1	0	0	0
VFG1030 (gi:15808710) tnpR - resolvase TnpR [Shigella flexneri (serotype 2a) YSH6000]	0	0	0	0	0	0	0	0	0	0	1	0	0	1	0	0	0	1	0	0	0	1	1	0
VFG0572 (gi:16767045) slsA - putative inner membrane protein [Salmonella enterica (serovar typhimurium) LT2]	0	0	0	0	1	0	0	0	0	1	0	0	0	0	0	1	0	0	0	0	0	0	0	0
VFG0270 (gi:15644702) ureB - urease beta subunit (urea amidohydrolase) (ureB) [Helicobacter pylori 26695] (VF0050)	0	0	0	1	0	0	1	0	0	0	0	0	0	0	0	0	0	0	0	0	0	0	0	0
VFG1031 (gi:15808711) tnpA - transposase TnpA [Shigella flexneri (serotype 2a) YSH6000]	0	1	0	0	0	0	0	0	0	0	0	0	0	1	0	0	0	0	0	0	0	0	0	0
VFG1032 (gi:15808712) cat - chloramphenicol acetyltransferase [Shigella flexneri (serotype 2a) YSH6000]	0	1	0	0	0	1	0	0	0	0	0	0	0	0	0	0	0	0	0	0	0	0	0	0
VFG1034 (gi:15808714) orf18 - unknown [Shigella flexneri (serotype 2a) YSH6000]	0	0	0	0	0	0	0	0	0	0	1	0	0	0	1	0	0	0	0	0	0	0	0	0
VFG0037 (gi:33591350) bplB - probable acetyltransferase [Bordetella pertussis Tohama I] (VF0033)	0	0	0	0	1	0	0	0	0	0	0	0	0	0	0	0	0	0	0	0	0	0	0	0
VFG0081 (gi:15640835) VC0817 - transposase, putative [Vibrio cholerae N16961]	0	0	0	0	0	0	0	0	0	0	0	0	0	0	0	0	0	0	0	1	0	0	0	0
VFG0647 (gi:24114247) SF2983 - transposase of Tn10 [Shigella flexneri (serotype 2a) 301]	0	0	0	0	0	1	0	0	0	0	0	0	0	0	0	0	0	0	0	0	0	0	0	0
VFG1862 (gi:52842598) katB - catalase-peroxidase KatB [Legionella pneumophila Philadelphia 1] (VF0168)	0	0	0	0	0	0	0	0	0	1	0	0	0	0	0	0	0	0	0	0	0	0	0	0
